# Supplementary material for: Central memory T cells with key TCR repertoires and gene expression profiles dominate influenza CD8+ T cell pools across the human lifespan
Source: Proc Natl Acad Sci U S A. 2025 Jul 22;122(30):e2501167122. doi: 10.1073/pnas.2501167122 (PMC12318230; doi:10.1073/pnas.2501167122)
Supplement: Supplementary file 2 — Dataset S01 (XLSX) [file pnas.2501167122.sd01.xlsx]

## Sheet: Dataset S1
Dataset S1 Matched Tcm
									Child												Adult												Older Adult
Clone ID	TRAV	TRAJ	CDR3α	CDR3α Length	TRBV	TRBJ	CDR3β	CDR3β Length	C1	C2	C3	C4	C5	C6	C7	C8	C9	C10	C11	C12	A1	A4	A5	A6	A7	A9	A10	A11	A16	A17	A18	A21	OA1	OA2	OA6	OA7	OA11	OA12	OA16	OA17	OA19	OA21	OA22	OA24	Grand Total	Nr of donors
A	TRAV27	TRAJ42	CAGGGSQGNLIF	7	TRBV19	TRBJ2-7	CASSIRSSYEQYF	8	1					1	1			8				2		3		1	2	2	9		3						1		2	4					40	14
B	TRAV27	TRAJ42	CAGAGGGSQGNLIF	9	TRBV19	TRBJ2-3	CASSTRSTDTQYF	8	1																		1																		2	2
C	TRAV12-1	TRAJ42	CVVNLGGGSQGNLIF	10	TRBV19	TRBJ2-7	CARSSRAATEQYF	8	1																																				1	1
D	TRAV13-1	TRAJ42	CAASGGGSQGNLIF	9	TRBV19	TRBJ2-5	CASSMRSQETQYF	8	1																																				1	1
E	TRAV21	TRAJ11	CAVTRYSTLTF	6	TRBV5-4	TRBJ2-4	CASSAGQGVKNIQYF	10	1																																				1	1
F	TRAV22	TRAJ49	CAAVDGRVLWGQFYF	10	TRBV19	TRBJ2-5	CASSIRSQETQYF	8	1																																				1	1
G	TRAV25	TRAJ42	CAGVYGGSQGNLIF	9	TRBV19	TRBJ2-5	CASSGRSSGTQYF	8	1																																				1	1
H	TRAV27	TRAJ42	CAGAGGGSQGNLIF	9	TRBV19	TRBJ2-2	CASSLRSSGELFF	8	1																																				1	1
I	TRAV27	TRAJ42	CAGNYGGSQGNLIF	9	TRBV19	TRBJ2-7	CASSIRASYEQYF	8	1																																				1	1
J	TRAV29/DV5	TRAJ58	CAARTSGSRLTF	7	TRBV19	TRBJ1-1	CASSIYRFTEAFF	8	1																																				1	1
K	TRAV38-1	TRAJ52	CAFMNNAGGTSYGKLTF	12	TRBV19	TRBJ1-2	CASSAGSYGYTF	7	1																																				1	1
L	TRAV38-1	TRAJ52	CAFMTNAGGTSYGKLTF	12	TRBV19	TRBJ1-2	CASSTGSYGYTF	7	1																																				1	1
M	TRAV38-2/DV8	TRAJ33	CAYRSMSNYQLIW	8	TRBV19	TRBJ2-1	CASSIGTSGDYNEQFF	11	1																																				1	1
N	TRAV3	TRAJ20	CAVRDMAFNDYKLSF	10	TRBV19	TRBJ1-3	CASSDWSGNTIYF	8	1																																				1	1
O	TRAV41	TRAJ42	CAGSQGNLIF	5	TRBV28	TRBJ1-1	CASSLYRGGTEAFF	9	1																																				1	1
P	TRAV8-4	TRAJ27	CAVTYTNAGKSTF	8	TRBV19	TRBJ2-7	CASSARSGYEQYF	8	1																																				1	1
Q	TRAV13-1	TRAJ57	CAANGSEKLVF	6	TRBV19	TRBJ1-2	CASSFTVFTGYTF	8		1																																			1	1
R	TRAV14/DV4	TRAJ57	CARQGGSEKLVF	7	TRBV19	TRBJ1-3	CASSIYRWNTIYF	8		1																																			1	1
S	TRAV17	TRAJ26	CATPSRNNYGQNFVF	10	TRBV19	TRBJ2-1	CASSIFSGLNEQFF	9		1																																			1	1
T	TRAV17	TRAJ8	CATYTGFQKLVF	7	TRBV4-1	TRBJ1-5	CASSGWLVQGNQPQHF	11		1																																			1	1
U	TRAV20	TRAJ36	CAVPDFKTGANNLFF	10	TRBV29-1	TRBJ2-7	CSVVSRDSYEQYF	8		1																																			1	1
V	TRAV21	TRAJ11	CALGGYSTLTF	6	TRBV6-5	TRBJ2-3	CASSNYRPFSTDTQYF	11		1																																			1	1
W	TRAV22	TRAJ34	CAVVPAYNTDKLIF	9	TRBV19	TRBJ1-2	CASSWTVNYGYTF	8		1																																			1	1
X	TRAV13-1	TRAJ42	CAASGGGSQGNLIF	9	TRBV19	TRBJ2-1	CASSTRSSYNEQFF	9			1																																		1	1
Y	TRAV13-1	TRAJ50	CAARGTSYDKVIF	8	TRBV19	TRBJ2-1	CASSMFGGGYNEQFF	10			1																																		1	1
Z	TRAV14/DV4	TRAJ49	CAMREGSNTGNQFYF	10	TRBV4-3	TRBJ2-5	CASSLGLYDIEETQYF	11			1																																		1	1
AA	TRAV14/DV4	TRAJ52	CAMRGDAGGTSYGKLTF	12	TRBV19	TRBJ1-5	CASSMYSNQPQHF	8			1																																		1	1
AB	TRAV17	TRAJ42	CATDAGGGSQGNLIF	10	TRBV19	TRBJ2-3	CASSHRSTDTQYF	8			1																																		1	1
AC	TRAV19	TRAJ28	CALSEAGAGSYQLTF	10	TRBV19	TRBJ2-1	CASSITSGGLNEQFF	10			1																																		1	1
AD	TRAV19	TRAJ52	CALTGDLGGTSYGKLTF	12	TRBV28	TRBJ1-1	CASSLRDRGRGGTEAFF	12			1																																		1	1
AE	TRAV24	TRAJ37	CAPGGDNTGKLIF	8	TRBV19	TRBJ2-3	CASSGRSADTQYF	8			1																																		1	1
AF	TRAV27	TRAJ42	CASNYGGSQGNLIF	9	TRBV19	TRBJ2-7	CASSIRSSYEQYF	8			1																																		1	1
AG	TRAV27	TRAJ42	CATGGSQGNLIF	7	TRBV19	TRBJ2-7	CASSIRSSYEQYF	8			1																																		1	1
AH	TRAV38-1	TRAJ52	CAFMKGAGGTSYGKLTF	12	TRBV19	TRBJ1-2	CASSWGSYGYTF	7			1																																		1	1
AI	TRAV38-2/DV8	TRAJ52	CAYSVNAGGTSYGKLTF	12	TRBV19	TRBJ1-2	CASSMGVYGYTF	7			1																																		1	1
AJ	TRAV3	TRAJ27	CAVRDGHTNAGKSTF	10	TRBV19	TRBJ2-1	CASSIASVEGGQFF	9			1																																		1	1
AK	TRAV6	TRAJ6	CALVGGSYIPTF	7	TRBV7-3	TRBJ2-3	CASSTMGNAPLDTQYF	11			1																																		1	1
AL	TRAV8-3	TRAJ33	CAVGGVGFLDSNYQLIW	12	TRBV28	TRBJ1-1	CASSSLSLDRGGGQAFF	12			1																																		1	1
AM	TRAV8-3	TRAJ52	CAVGASAGGTSYGKLTF	12	TRBV19	TRBJ1-5	CASSTGQPQHF	6			1																																		1	1
AN	TRAV8-4	TRAJ42	CAAPPEESQGNLIF	9	TRBV19	TRBJ2-7	CASSIRSSYEQYF	8			1																																		1	1
AO	TRAV9-2	TRAJ4	CALLSGGYNKLIF	8	TRBV27	TRBJ1-4	CASSFGQGDEKLFF	9			1																																		1	1
AP	TRAV27	TRAJ42	CAAGGSQGNLIF	7	TRBV19	TRBJ2-7	CASSIRSSYEQYF	8				1														5														1					7	3
AQ	TRAV1-2	TRAJ23	CAVRGPLSQGGKLIF	10	TRBV28	TRBJ1-6	CASSLLQGGSSPLHF	10				1																																	1	1
AR	TRAV14/DV4	TRAJ45	CAMREGQWRSGGGADGLTF	14	TRBV6-5	TRBJ2-1	CASRQTSGSYNEQFF	10				1																																	1	1
AS	TRAV26-1	TRAJ29	CIVRLSYSGNTPLVF	10	TRBV3-1;TRBV3-2	TRBJ1-1	CASSQVWKREDTEAFF	11				1																																	1	1
AT	TRAV6	TRAJ33	CAPERGKKDSNYQLIW	11	TRBV6-5	TRBJ2-7	CASSYGTGSYEQYF	9				1																																	1	1
AU	TRAV12-2	TRAJ54	CAVIQGAQKLVF	7	TRBV19	TRBJ2-2	CASSIVVLGGELFF	9					5																																5	1
AV	TRAV27	TRAJ37	CAGGGSSNTGKLIF	9	TRBV19	TRBJ2-7	CASSIRSSYEQYF	8					2					1																											3	2
AW	TRAV3	TRAJ36	CAVRDGTGANNLFF	9	TRBV19	TRBJ1-2	CASSMTATHGYTF	8					2																																2	1
AX	TRAV20	TRAJ42	CAVGGSQGNLIF	7	TRBV19	TRBJ2-7	CASGGPGSYEQYF	8					1	3																															4	2
AY	TRAV27	TRAJ42	CAGGGSQGNLIF	7	TRBV19	TRBJ2-7	CASSVRSSYEQYF	8					1		1																					1		1	1						5	5
AZ	TRAV27	TRAJ37	CAGAIGSSNTGKLIF	10	TRBV19	TRBJ2-7	CASSIRSSYEQYF	8					1											1													1								3	3
BA	TRAV12-2	TRAJ42	CAEGGSQGNLIF	7	TRBV19	TRBJ2-7	CASSVRSSYEQYF	8					1																																1	1
BB	TRAV12-2	TRAJ42	CAVTGDGGSQGNLIF	10	TRBV19	TRBJ2-7	CASSSRSSYEQYF	8					1																																1	1
BC	TRAV13-1	TRAJ42	CAASGGGSQGNLIF	9	TRBV19	TRBJ2-3	CASSSYGTDTQYF	8					1																																1	1
BD	TRAV13-1	TRAJ42	CAASGGGSQGNLIF	9	TRBV19	TRBJ2-5	CASSFRAGETQYF	8					1																																1	1
BE	TRAV25	TRAJ42	CAGSHGGSQGNLIF	9	TRBV19	TRBJ2-1	CASSIRSGAEQFF	8					1																																1	1
BF	TRAV27	TRAJ42	CAGAGSQGNLIF	7	TRBV19	TRBJ2-7	CASSLRSSYEQYF	8					1																																1	1
BG	TRAV38-1	TRAJ52	CAFMTGAGGTSYGKLTF	12	TRBV19	TRBJ1-2	CASSSGSYGYTF	7					1																																1	1
BH	TRAV38-2/DV8	TRAJ43	CAYRTSYNNNDMRF	9	TRBV2	TRBJ2-4	CASSEALWDSTHKNIQYF	13					1																																1	1
BI	TRAV3	TRAJ33	CAAGDSNYQLIW	7	TRBV19	TRBJ2-7	CASSMRSSSEQYF	8					1																																1	1
BJ	TRAV4	TRAJ12	CLVVSDSSYKLIF	8	TRBV5-6	TRBJ2-1	CASSFGSGNNEQFF	9					1																																1	1
BK	TRAV8-3	TRAJ37	CAVVHGSSNTGKLIF	10	TRBV19	TRBJ2-7	CASSIRSAYEQYF	8					1																																1	1
BL	TRAV25	TRAJ42	CAGNYGGSQGNLIF	9	TRBV19	TRBJ2-3	CASSLRSTDTQYF	8						1													1												1						3	3
BM	TRAV27	TRAJ42	CAGAGGGSQGNLIF	9	TRBV19	TRBJ2-3	CASSPRSTDTQYF	8						1													1																		2	2
BN	TRAV27	TRAJ42	CAGAEGGSQGNLIF	9	TRBV19	TRBJ2-2	CASSIRSTGELFF	8						1																		9													10	2
BO	TRAV13-1	TRAJ42	CAALGGGSQGNLIF	9	TRBV19	TRBJ1-1	CASSMFGALGTEAFF	10						1																															1	1
BP	TRAV13-1	TRAJ54	CAASLDILHGSGAQKLVF	13	TRBV19	TRBJ1-5	CASSIRGRAPLPQHF	10						1																															1	1
BQ	TRAV14/DV4	TRAJ42	CSRGGSQGNLIF	7	TRBV19	TRBJ2-7	CASSTRSSYEQYF	8						1																															1	1
BR	TRAV21	TRAJ58	CAVGGGGTSGSRLTF	10	TRBV19	TRBJ2-7	CASSITGYEQYF	7						1																															1	1
BS	TRAV22	TRAJ36	CAVDDQTGANNLFF	9	TRBV19	TRBJ1-1	CASSPTGVNTEAFF	9						1																															1	1
BT	TRAV25	TRAJ42	CAGNYGGSQGNLIF	9	TRBV19	TRBJ2-3	CASSFRSTDTQYF	8						1																															1	1
BU	TRAV27	TRAJ42	CAGASGGSQGNLIF	9	TRBV19	TRBJ2-2	CASSIRSSGELFF	8						1																															1	1
BV	TRAV27	TRAJ42	CAGASGGSQGNLIF	9	TRBV19	TRBJ2-3	CASSQRSTDTQYF	8						1																															1	1
BW	TRAV27	TRAJ47	CAGPLKPMEYGNKLVF	11	TRBV19	TRBJ1-5	CASSMFGAPNQPQHF	10						1																															1	1
BX	TRAV27	TRAJ47	CAGSPSNGNKLVF	8	TRBV19	TRBJ1-5	CASSTFGGQPQHF	8						1																															1	1
BY	TRAV29/DV5	TRAJ42	CAASAGGGSQGNLIF	10	TRBV19	TRBJ2-3	CASSIRSTDTQYF	8						1																															1	1
BZ	TRAV29/DV5	TRAJ43	CAARVENNDMRF	7	TRBV12-3;TRBV12-4	TRBJ2-4	CASSSDDWTVAKNIQYF	12						1																															1	1
CA	TRAV35	TRAJ42	CAGSNYGGSQGNLIF	10	TRBV19	TRBJ1-5	CASSFYSNQPQHF	8						1																															1	1
CB	TRAV8-2	TRAJ42	CVFSGDGGSQGNLIF	10	TRBV19	TRBJ2-3	CASSMVSTDTQYF	8						1																															1	1
CC	TRAV9-2	TRAJ13	CALLGGGYQKVTF	8	TRBV27	TRBJ2-3	CASSFGQGGDTQYF	9						1																															1	1
CD	TRAV9-2	TRAJ24	CALSPRSRTDSWGKLQF	12	TRBV19	TRBJ1-1	CASSIFGGPNTEAFF	10						1																															1	1
CE	TRAV12-1	TRAJ42	CVVNIGGGSQGNLIF	10	TRBV19	TRBJ2-7	CASSIRSSYEQYF	8							2																														2	1
CF	TRAV8-6	TRAJ42	CAVGGSQGNLIF	7	TRBV19	TRBJ2-7	CASSIRSSYEQYF	8							1			2							2								1												6	4
CG	TRAV27	TRAJ42	CAGAGSQGNLIF	7	TRBV19	TRBJ2-7	CASSSRSSYEQYF	8							1			1																											2	2
CH	TRAV38-1	TRAJ52	CAFMINAGGTSYGKLTF	12	TRBV19	TRBJ1-2	CASSIGSYGYTF	7							1														2																3	2
CI	TRAV12-1	TRAJ42	CVANQGGGSQGNLIF	10	TRBV19	TRBJ2-7	CASSIRSSYEQYF	8							1																														1	1
CJ	TRAV13-1	TRAJ31	CAARREEGARLMF	8	TRBV19	TRBJ2-5	CASSPRSGETQYF	8							1																														1	1
CK	TRAV13-1	TRAJ37	CAAVPSNTGKLIF	8	TRBV19	TRBJ2-7	CASSIRSSWEQYF	8							1																														1	1
CL	TRAV19	TRAJ28	CALSGDPSRYSGAGSYQLTF	15	TRBV19	TRBJ2-7	CASSTTGYEQYF	7							1																														1	1
CM	TRAV26-1	TRAJ30	CIVRHPMNRDDKIIF	10	TRBV19	TRBJ1-2	CASSIGLYGYTF	7							1																														1	1
CN	TRAV27	TRAJ37	CAGAHGSSNTGKLIF	10	TRBV19	TRBJ2-7	CASSIRSAYEQYF	8							1																														1	1
CO	TRAV27	TRAJ37	CAGAIGSSNTGKLIF	10	TRBV19	TRBJ2-7	CASSIRSGYEQYF	8							1																														1	1
CP	TRAV27	TRAJ37	CAGAVGSSNTGKLIF	10	TRBV19	TRBJ2-7	CASSIRSSYEQYF	8							1																														1	1
CQ	TRAV27	TRAJ42	CAGALGGSQGNLIF	9	TRBV19	TRBJ2-7	CASSIRSSYEQYF	8							1																														1	1
CR	TRAV27	TRAJ42	CAGDGSQGNLIF	7	TRBV19	TRBJ2-7	CASSTRSAYEQYF	8							1																														1	1
CS	TRAV30	TRAJ52	CGAQRENAGGTSYGKLTF	13	TRBV19	TRBJ2-7	CASSTFAGDYEQYF	9							1																														1	1
CT	TRAV35	TRAJ37	CAGPHGSSNTGKLIF	10	TRBV27	TRBJ2-2	CASSFIFPGELFF	8							1																														1	1
CU	TRAV38-1	TRAJ52	CAFMKGAGGTSYGKLTF	12	TRBV19	TRBJ1-2	CASSFGSYGYTF	7							1																														1	1
CV	TRAV38-2/DV8	TRAJ58	CAYRREETSGSRLTF	10	TRBV19	TRBJ2-1	CASSIYQGSSYNEQFF	11							1																														1	1
CW	TRAV40	TRAJ52	CLLGESSGTSYGKLTF	11	TRBV19	TRBJ2-7	CASSSRSSYEQYF	8							1																														1	1
CX	TRAV12-3	TRAJ42	CAMSGDGGSQGNLIF	10	TRBV19	TRBJ2-1	CASSTRSDNEQFF	8								3																													3	1
CY	TRAV12-1	TRAJ34	CVVNSNTDKLIF	7	TRBV12-3;TRBV12-4	TRBJ1-1	CAILGYGSTEAFF	8								1																													1	1
CZ	TRAV12-1	TRAJ42	CVVNLGGGSQGNLIF	10	TRBV19	TRBJ2-5	CASSIRSSETQYF	8								1																													1	1
DA	TRAV13-1	TRAJ10	CAASNPGGGNKLTF	9	TRBV20-1	TRBJ2-7	CSASPESLSYEQYF	9								1																													1	1
DB	TRAV16	TRAJ45	CALSEGGGADGLTF	9	TRBV19	TRBJ2-7	CASSIRSAYEQYF	8								1																													1	1
DC	TRAV23/DV6	TRAJ39	CAAILYNNAGNMLTF	10	TRBV19	TRBJ1-5	CASSMRSNQPQHF	8								1																													1	1
DD	TRAV27	TRAJ37	CAGAWGSSNTGKLIF	10	TRBV19	TRBJ2-7	CASSIRSSYEQYF	8								1																													1	1
DE	TRAV29/DV5	TRAJ42	CAASAGGGSQGNLIF	10	TRBV19	TRBJ2-7	CASSIRASYEQYF	8								1																													1	1
DF	TRAV38-1	TRAJ52	CAFMWDAGGTSYGKLTF	12	TRBV19	TRBJ1-2	CASSIGWYGYTF	7								1																													1	1
DG	TRAV38-2/DV8	TRAJ30	CAYRSRQSNRDDKIIF	11	TRBV19	TRBJ1-5	CASSMFGGNNQPQHF	10								1																													1	1
DH	TRAV3	TRAJ42	CAVRPLGGSQGNLIF	10	TRBV19	TRBJ2-7	CASSIRSSYEQYF	8								1																													1	1
DI	TRAV3	TRAJ42	CAVSFGGSQGNLIF	9	TRBV19	TRBJ2-7	CASSTRASYEQYF	8								1																													1	1
DJ	TRAV6	TRAJ27	CALEDTNAGKSTF	8	TRBV19	TRBJ2-1	CASATFGSSYNEQFF	10								1																													1	1
DK	TRAV6	TRAJ42	CALDKGGGSQGNLIF	10	TRBV19	TRBJ2-3	CASSLRSTDTQYF	8								1																													1	1
DL	TRAV8-1	TRAJ42	CAVNAGGGSQGNFIF	10	TRBV19	TRBJ2-7	CASSSRSSYEQYF	8								1																													1	1
DM	TRAV8-2	TRAJ23	CVVTLLYNQGGKLIF	10	TRBV27	TRBJ1-4	CASSFGMGSEKLFF	9								1																													1	1
DN	TRAV8-3	TRAJ37	CAVGLYGSSNTGKLIF	11	TRBV27	TRBJ2-3	CASSLLVTDTQYF	8								1																													1	1
DO	TRAV8-6	TRAJ42	CAPSGSQGNLIF	7	TRBV19	TRBJ2-7	CASSMRSSYEQYF	8								1																													1	1
DP	TRAV9-2	TRAJ4	CALPSGGYNKLIF	8	TRBV27	TRBJ1-4	CASSFGQGGEKLFF	9								1																													1	1
DQ	TRAV27	TRAJ37	CAGSSGNTGKLIF	8	TRBV19	TRBJ2-7	CASSIRAAYEQYF	8									3																												3	1
DR	TRAV14/DV4	TRAJ21	CAMREGDFNKFYF	8	TRBV19	TRBJ1-2	CASSILDYGYTF	7									2																												2	1
DS	TRAV38-1	TRAJ52	CAFMTGAGGTSYGKLTF	12	TRBV19	TRBJ1-2	CASSQGSYGYTF	7									1				2																								3	2
DT	TRAV27	TRAJ42	CAGAGSQGNLIF	7	TRBV19	TRBJ2-7	CASSIRSSYEQYF	8									1										1						1												3	3
DU	TRAV27	TRAJ42	CAGVGGGSQGNLIF	9	TRBV19	TRBJ2-7	CASSIRSSYEQYF	8									1										1																		2	2
DV	TRAV27	TRAJ42	CAGAGSQGNLIF	7	TRBV19	TRBJ2-7	CASSTRSSYEQYF	8									1																						1	6					8	3
DW	TRAV12-2	TRAJ20	CAVTPNDYKLSF	7	TRBV28	TRBJ1-2	CASRVRDRGRLDYGYTF	12									1																												1	1
DX	TRAV12-2	TRAJ31	CAVRGSYNARLMF	8	TRBV27	TRBJ2-1	CASSLGFNEQFF	7									1																												1	1
DY	TRAV12-2	TRAJ42	CAVNRNGGSQGNLIF	10	TRBV19	TRBJ1-5	CASSIYSNQPQHF	8									1																												1	1
DZ	TRAV12-2	TRAJ47	CAVTLAEYGNKLVF	9	TRBV18	TRBJ2-7	CASSLTGTTYEQYF	9									1																												1	1
EA	TRAV12-3	TRAJ52	CAMSENAGGTSYGKLTF	12	TRBV19	TRBJ1-2	CASSIGLYGYTF	7									1																												1	1
EB	TRAV13-1	TRAJ28	CAPPDSGAGSYQLTF	10	TRBV19	TRBJ1-1	CASSINGGTNTEAFF	10									1																												1	1
EC	TRAV13-1	TRAJ42	CAASGGGSQGNLIF	9	TRBV19	TRBJ2-5	CASSIRAQETQYF	8									1																												1	1
ED	TRAV21	TRAJ27	CAVPDTNAGKSTF	8	TRBV19	TRBJ1-4	CASSIRAGNEKLFF	9									1																												1	1
EE	TRAV22	TRAJ33	CAVSKAHMDSNYQLIW	11	TRBV19	TRBJ1-1	CASTPTGGNTEAFF	9									1																												1	1
EF	TRAV27	TRAJ30	CAGAGTRDDKIIF	8	TRBV19	TRBJ2-7	CASSIRSFYEQYF	8									1																												1	1
EG	TRAV27	TRAJ37	CAGADASGNTGKLIF	10	TRBV19	TRBJ2-7	CASSIRSAYEQYF	8									1																												1	1
EH	TRAV27	TRAJ42	CAGPGSQGNLIF	7	TRBV19	TRBJ2-7	CASSIRSSYEQYF	8									1																												1	1
EI	TRAV27	TRAJ42	CAGTFGGSQGNLIF	9	TRBV19	TRBJ2-7	CASSTRSSYEQYF	8									1																												1	1
EJ	TRAV38-1	TRAJ52	CAFMRDAGGTSYGKLTF	12	TRBV19	TRBJ1-2	CASSIGYYGYTF	7									1																												1	1
EK	TRAV38-1	TRAJ52	CAFMTNAGGTSYGKLTF	12	TRBV19	TRBJ1-2	CASSIGIHGYTF	7									1																												1	1
EL	TRAV38-1	TRAJ52	CAFSLDAGGTSYGKLTF	12	TRBV19	TRBJ1-2	CASSIGVHGYTF	7									1																												1	1
EM	TRAV38-2/DV8	TRAJ52	CAYSPNAGGTSYGKLTF	12	TRBV6-9	TRBJ2-2	CASRQWTGGTTGELFF	11									1																												1	1
EN	TRAV41	TRAJ49	CAVRSPNTGNQFYF	9	TRBV6-5	TRBJ2-1	CASNQGNEQFF	6									1																												1	1
EO	TRAV5	TRAJ42	CAESMGGGSQGNLIF	10	TRBV19	TRBJ2-3	CASSPRGGDTQYF	8									1																												1	1
EP	TRAV8-1	TRAJ42	CAVNAGGGSQGNLIF	10	TRBV19	TRBJ2-7	CASSIRASYEQYF	8									1																												1	1
EQ	TRAV8-1	TRAJ42	CAVNEGGGSQGNLIF	10	TRBV19	TRBJ2-7	CASSTRASYEQYF	8									1																												1	1
ER	TRAV8-6	TRAJ42	CAPGGSQGNLIF	7	TRBV19	TRBJ2-7	CASSIRSGYEQYF	8									1																												1	1
ES	TRAV19	TRAJ6	CALSEAGVEGGSYIPTF	12	TRBV19	TRBJ1-5	CASSMYGGQPQHF	8										3																											3	1
ET	TRAV3	TRAJ42	CAKNEGGGSQGNLIF	10	TRBV19	TRBJ2-1	CASSFRAGNEQFF	8										2																											2	1
EU	TRAV8-6	TRAJ37	CAVTGNTGKLIF	7	TRBV19	TRBJ2-7	CASSIRSSYEQYF	8										1									2																		3	2
EV	TRAV38-1	TRAJ52	CAFMKDAGGTSYGKLTF	12	TRBV19	TRBJ1-2	CASSIGVYGYTF	7										1										2																	3	2
EW	TRAV10	TRAJ20	CVVGIDNDYKLSF	8	TRBV23-1	TRBJ1-2	CASSPSFWDMGPYTF	10										1																											1	1
EX	TRAV12-1	TRAJ42	CVVNIGGGSQGNLIF	10	TRBV19	TRBJ2-3	CASSIRSTDTQYF	8										1																											1	1
EY	TRAV12-2	TRAJ42	CAVNGGGGSQGNLIF	10	TRBV19	TRBJ1-1	CASSTRSSTEAFF	8										1																											1	1
EZ	TRAV13-1	TRAJ43	CAAPRGNNNNDMRF	9	TRBV19	TRBJ1-1	CASSAYGGNTEAFF	9										1																											1	1
FA	TRAV13-2	TRAJ42	CAERWGGGSQGNLIF	10	TRBV19	TRBJ2-5	CASSTRAGETQYF	8										1																											1	1
FB	TRAV14/DV4	TRAJ36	CAMREADQTGANNLFF	11	TRBV2	TRBJ2-3	CASSDLDRAKGTDTQYF	12										1																											1	1
FC	TRAV17	TRAJ42	CATDGGGGSQGNLIF	10	TRBV19	TRBJ2-3	CASSTRSTDTQYF	8										1																											1	1
FD	TRAV19	TRAJ29	CALGPELAPLVF	7	TRBV20-1	TRBJ2-1	CSARDTESRGSYNEQFF	12										1																											1	1
FE	TRAV21	TRAJ22	CAVEISSGSARQLTF	10	TRBV19	TRBJ1-5	CASSLRSTQPQHF	8										1																											1	1
FF	TRAV23/DV6	TRAJ26	CAAYGNYGQNFVF	8	TRBV6-6	TRBJ2-2	CASTAGRGTGELFF	9										1																											1	1
FG	TRAV23/DV6	TRAJ33	CAASMDSNYQLIW	8	TRBV19	TRBJ2-3	CASSIGRSDADTQYF	10										1																											1	1
FH	TRAV25	TRAJ42	CAGNYGGSQGNLIF	9	TRBV19	TRBJ2-3	CASSQRSTDTQYF	8										1																											1	1
FI	TRAV27	TRAJ37	CAGAHGSGNTGKLIF	10	TRBV19	TRBJ2-7	CASSVRSAYEQYF	8										1																											1	1
FJ	TRAV27	TRAJ37	CAGSSGNTGKLIF	8	TRBV19	TRBJ2-7	CASSIRSGYEQYF	8										1																											1	1
FK	TRAV27	TRAJ42	CAGAAGGGSQGNLIF	10	TRBV19	TRBJ2-1	CASSIRSTHEQFF	8										1																											1	1
FL	TRAV27	TRAJ42	CAGDLTLEAYGGSQGNLIF	14	TRBV19	TRBJ2-7	CASSIRSSYEQYF	8										1																											1	1
FM	TRAV27	TRAJ42	CAGGGSQGNLIF	7	TRBV19	TRBJ2-7	CASSTRSSYEQYF	8										1																											1	1
FN	TRAV27	TRAJ42	CGGGGSQGNLIF	7	TRBV19	TRBJ2-7	CASSIRSSYEQYF	8										1																											1	1
FO	TRAV27	TRAJ47	CAASFMEYGNKLVF	9	TRBV18	TRBJ1-1	CASSQTGLNTEAFF	9										1																											1	1
FP	TRAV38-1	TRAJ52	CAFMKDAGGTSYGKLTF	12	TRBV19	TRBJ1-2	CASSTGYYGYTF	7										1																											1	1
FQ	TRAV38-2/DV8	TRAJ52	CAYTPNAGGTSYGKLTF	12	TRBV19	TRBJ1-2	CASSVGVYGYTF	7										1																											1	1
FR	TRAV8-1	TRAJ37	CAPLSGNTGKLIF	8	TRBV19	TRBJ2-7	CASSSRSKYEQYF	8										1																											1	1
FS	TRAV8-2	TRAJ42	CVVWGSQGNLIF	7	TRBV21-1	TRBJ1-2	CASSKGGRPYYGYTF	10										1																											1	1
FT	TRAV8-3	TRAJ42	CAVGASGGSQGNLIF	10	TRBV19	TRBJ2-7	CASSKRASVEQYF	8										1																											1	1
FU	TRAV8-6	TRAJ42	CAVGGSQGNLIF	7	TRBV19	TRBJ2-7	CASSVRSSYEQYF	8										1																											1	1
FV	TRAV27	TRAJ42	CAGAGGGSQGNLIF	9	TRBV19	TRBJ2-3	CASSLRSTDTQYF	8											1				1																						2	2
FW	TRAV38-1	TRAJ52	CAFMTNAGGTSYGKLTF	12	TRBV19	TRBJ1-2	CASSQGAYGYTF	7											1										2																3	2
FX	TRAV12-3	TRAJ42	CAMGGDGGSQGNLIF	10	TRBV19	TRBJ2-7	CASSIRAGGEQYV	8											1																										1	1
FY	TRAV12-3	TRAJ42	CAMSGDGGSQGNLIF	10	TRBV19	TRBJ1-5	CASSINSNQPQHF	8											1																										1	1
FZ	TRAV19	TRAJ6	CALSEASKAGGSYIPTF	12	TRBV19	TRBJ2-1	CASSIFVGRNEQFF	9											1																										1	1
GA	TRAV26-1	TRAJ54	CIVRFHPIQGAQKLVF	11	TRBV19	TRBJ1-2	CASSMGSYGYTF	7											1																										1	1
GB	TRAV27	TRAJ42	CAGGGQEGSQGNLIF	10	TRBV19	TRBJ1-5	CASSIISNQPQHF	8											1																										1	1
GC	TRAV38-1	TRAJ52	CAFMSNAGGTSYGKLTF	12	TRBV19	TRBJ1-2	CASSTGAYGYTF	7											1																										1	1
GD	TRAV38-1	TRAJ52	CAFMSSAGGTSYGKLTF	12	TRBV19	TRBJ1-2	CASSIGVYGYTF	7											1																										1	1
GE	TRAV38-1	TRAJ52	CAFMTNAGGTSYGKLTF	12	TRBV19	TRBJ1-2	CASSTGAYGYTF	7											1																										1	1
GF	TRAV38-1	TRAJ52	CAFSEGAGGTSYGKLTF	12	TRBV19	TRBJ1-2	CASSTGIIGYTF	7											1																										1	1
GG	TRAV38-2/DV8	TRAJ52	CAYTPNAGGTSYGKLTF	12	TRBV19	TRBJ1-2	CASSIGIYGYTF	7											1																										1	1
GH	TRAV14/DV4	TRAJ11	CALSGYSTLTF	6	TRBV11-2	TRBJ1-4	CASSSIDETGSNEKLFF	12												1																									1	1
GI	TRAV14/DV4	TRAJ23	CAMRPLIYNQGGKLIF	11	TRBV4-3	TRBJ1-2	CASSQDEYGLIHYGYTF	12												1																									1	1
GJ	TRAV14/DV4	TRAJ23	CAMRPSMIYNQGGKLIF	12	TRBV3-1;TRBV3-2	TRBJ1-2	CASSQGGDYGYTF	8												1																									1	1
GK	TRAV26-2	TRAJ24	CILRAWTDSWGKLQF	10	TRBV15	TRBJ2-6	CATSRAWDYGNPLSGNSGANVLTF	19												1																									1	1
GL	TRAV3	TRAJ34	CAVRDLVTDKLIF	8	TRBV19	TRBJ1-6	CASSLPGAINSPLHF	10												1																									1	1
GM	TRAV8-6	TRAJ29	CAVSHPGNTPLVF	8	TRBV28	TRBJ2-1	CATFSGLYNEQFF	8												1																									1	1
GN	TRAV8-6	TRAJ42	CAPGGSQGNLIF	7	TRBV19	TRBJ2-7	CASSIRSSYEQYF	8													3																								3	1
GO	TRAV13-2	TRAJ18	CAENGGGSTLGRLYF	10	TRBV19	TRBJ2-3	CASSARSTDTQYF	8													2																								2	1
GP	TRAV27	TRAJ37	CAGVVGSSNTGKLIF	10	TRBV19	TRBJ2-7	CASSIRSAYEQYF	8													2																								2	1
GQ	TRAV5	TRAJ28	CAEGEGSGAGSYQLTF	11	TRBV9	TRBJ2-3	CASSVGKTSTDTQYF	10													2																								2	1
GR	TRAV13-1	TRAJ26	CAASLADSGPNYGQNFVF	13	TRBV19	TRBJ1-1	CASSLTGAGTEAFF	9													1																								1	1
GS	TRAV13-2	TRAJ23	CAEPRNQGGKLIF	8	TRBV19	TRBJ2-7	CASSIRSSYEQYF	8													1																								1	1
GT	TRAV25	TRAJ42	CAGNYGGSQGNLIF	9	TRBV19	TRBJ2-3	CASSMRSTDTQYF	8													1																								1	1
GU	TRAV25	TRAJ42	CAVTGGGSQGNLIF	9	TRBV19	TRBJ2-2	CASSTRSTGELFF	8													1																								1	1
GV	TRAV27	TRAJ37	CAGCYGSSNTGKLIF	10	TRBV19	TRBJ2-7	CASSIRSSYEQYF	8													1																								1	1
GW	TRAV38-2/DV8	TRAJ57	CAYRSAKGGSEKLVF	10	TRBV19	TRBJ2-1	CASSILAGGYNEQFF	10													1																								1	1
GX	TRAV8-6	TRAJ42	CAVTDGGSQGNLIF	9	TRBV19	TRBJ2-7	CASSIRSSYEQYF	8													1																								1	1
GY	TRAV25	TRAJ42	CAGGHGGSQGNLIF	9	TRBV19	TRBJ2-3	CASSIRSTDTQYF	8														2																							2	1
GZ	TRAV38-1	TRAJ52	CAFMKDAGGTSYGKLTF	12	TRBV19	TRBJ1-2	CASSIGYYGYTF	7														1	1																						2	2
HA	TRAV12-2	TRAJ42	CAVNIGGGSQGNLIF	10	TRBV19	TRBJ1-5	CASSPRSGEPQHF	8														1																							1	1
HB	TRAV13-2	TRAJ42	CAENGGGGSQGNLIF	10	TRBV19	TRBJ2-7	CASSIRADYEQYF	8														1																							1	1
HC	TRAV17	TRAJ42	CATDGGGGSQGNLIF	10	TRBV19	TRBJ2-3	CASSGRSTDTQYF	8														1																							1	1
HD	TRAV19	TRAJ27	CALSVTSGTYKYIF	9	TRBV19	TRBJ1-2	CASSVGVHGTF	6														1																							1	1
HE	TRAV21	TRAJ27	CAVPNTNAGKSTF	8	TRBV19	TRBJ1-4	CASSTRAGNEKLFF	9														1																							1	1
HF	TRAV27	TRAJ37	CAGGGSGNTGKLIF	9	TRBV19	TRBJ2-7	CASSIRSSYEQYF	8														1																							1	1
HG	TRAV27	TRAJ37	CAGSSGNTGKLIF	8	TRBV19	TRBJ2-1	CASSKLSRDEQFF	8														1																							1	1
HH	TRAV27	TRAJ42	CAASGSQGNLIF	7	TRBV19	TRBJ2-7	CASSIRSSYEQYF	8														1																							1	1
HI	TRAV27	TRAJ42	CAGATGGSQGNLIF	9	TRBV19	TRBJ1-6	CASSIRADSPLHF	8														1																							1	1
HJ	TRAV27	TRAJ42	CAGEGGGSQGNLIF	9	TRBV19	TRBJ2-7	CASSIRSSYEQYF	8														1																							1	1
HK	TRAV27	TRAJ42	CAGGGSQGNLIF	7	TRBV19	TRBJ2-7	CASSIRSAYEQYF	8														1																							1	1
HL	TRAV27	TRAJ42	CAGPGSQGNLIF	7	TRBV19	TRBJ2-7	CASSSRSSYEQYF	8														1																							1	1
HM	TRAV30	TRAJ42	CGTAGGGSQGNLIF	9	TRBV19	TRBJ2-2	CASSMRSDGELFF	8														1																							1	1
HN	TRAV30	TRAJ42	CGTVPGGSQGNLIF	9	TRBV19	TRBJ2-3	CASSGRSTDTQYF	8														1																							1	1
HO	TRAV38-1	TRAJ52	CAFMTNAGGTSYGKLTF	12	TRBV19	TRBJ1-2	CATSTGSYGYTF	7														1																							1	1
HP	TRAV38-2/DV8	TRAJ52	CAYSTNAGGTSYGKLTF	12	TRBV19	TRBJ1-2	CASSIGLYGYTF	7														1																							1	1
HQ	TRAV3	TRAJ36	CAVRDGTGANNLFF	9	TRBV19	TRBJ2-4	CASSGTGVDIQYF	8														1																							1	1
HR	TRAV8-3	TRAJ42	CAVAGSQGNLIF	7	TRBV19	TRBJ2-7	CASSKRSGVEQYF	8														1																							1	1
HS	TRAV19	TRAJ53	CALSDAGGSNYKLTF	10	TRBV19	TRBJ2-1	CASSLTSGGLNEQFF	10															4																						4	1
HT	TRAV27	TRAJ42	CAGAGGGSQGNLIF	9	TRBV19	TRBJ2-3	CASSGRSTDTQYF	8															3																						3	1
HU	TRAV38-1	TRAJ52	CAFMISAGGTSYGKLTF	12	TRBV19	TRBJ1-2	CASSIGSYGYTF	7															3																						3	1
HV	TRAV38-1	TRAJ52	CAFMVNAGGTSYGKLTF	12	TRBV19	TRBJ1-2	CASSIGSYGYTF	7															1									1								1					3	3
HW	TRAV12-2	TRAJ42	CAVNMGGGSQGNLIF	10	TRBV19	TRBJ2-7	CASSDRASNEQYF	8															1																						1	1
HX	TRAV17	TRAJ30	CATENRDDKIIF	7	TRBV20-1	TRBJ1-4	CSARDWDRARATNEKLFF	13															1																						1	1
HY	TRAV27	TRAJ16	CAGGGSDGQKLLF	8	TRBV19	TRBJ2-7	CASSIRSSYEQYF	8															1																						1	1
HZ	TRAV27	TRAJ42	CAGAGGGSQGNLIF	9	TRBV19	TRBJ2-7	CASSIRSGYEQYF	8															1																						1	1
IA	TRAV38-1	TRAJ52	CAFMIGAGGTSYGKLTF	12	TRBV19	TRBJ1-2	CASSIGAFGYTF	7															1																						1	1
IB	TRAV38-1	TRAJ52	CAFMLNAGGTSYGKLTF	12	TRBV19	TRBJ1-2	CASSIGSYGYTF	7															1																						1	1
IC	TRAV38-2/DV8	TRAJ52	CAYSSAAGGTSYGKLTF	12	TRBV19	TRBJ1-2	CASSIGIYGYTF	7															1																						1	1
ID	TRAV8-6	TRAJ42	CAVGGSQGNLIF	7	TRBV19	TRBJ2-7	CASSIRSAYEQYF	8															1																						1	1
IE	TRAV9-2	TRAJ30	CALISQMNRDDKIIF	10	TRBV19	TRBJ1-2	CASSIGYYGYTF	7															1																						1	1
IF	TRAV41	TRAJ54	CAAQGAQKLVF	6	TRBV19	TRBJ2-7	CASSIRSSYEQYF	8																2																					2	1
IG	TRAV13-2	TRAJ37	CAERGPNTGKLIF	8	TRBV20-1	TRBJ1-1	CSAQKGEEAEGAFF	9																1																					1	1
IH	TRAV13-2	TRAJ42	CAENYGGGSQGNLIF	10	TRBV19	TRBJ2-3	CASSERSTDTQYF	8																1																					1	1
II	TRAV25	TRAJ42	CAGPLDGGSQGNLIF	10	TRBV19	TRBJ2-3	CASSGRSTDTQYF	8																1																					1	1
IJ	TRAV27	TRAJ37	CAGASGSSNTGKLIF	10	TRBV19	TRBJ2-7	CASSIRSAYEQYF	8																1																					1	1
IK	TRAV30	TRAJ42	CGTVLEGGSQGNLIF	10	TRBV19	TRBJ2-3	CASSIRSTDTQYF	8																1																					1	1
IL	TRAV35	TRAJ42	CAAVVYGGSQGNLIF	10	TRBV19	TRBJ2-7	CASSGRAAHEQYF	8																1																					1	1
IM	TRAV35	TRAJ42	CAGGGNGGSQGNLIF	10	TRBV19	TRBJ1-1	CASSGRSNTEAFF	8																1																					1	1
IN	TRAV35	TRAJ42	CAGQLGGGSQGNLIF	10	TRBV19	TRBJ2-1	CASSMRSSHEQFF	8																1																					1	1
IO	TRAV35	TRAJ42	CAGQLGGGSQGNLIF	10	TRBV19	TRBJ2-7	CASSLRSSYEQYF	8																1																					1	1
IP	TRAV35	TRAJ42	CAGQLGGGSQGNLIF	10	TRBV19	TRBJ2-7	CASSQRSSYEQYF	8																1																					1	1
IQ	TRAV38-1	TRAJ52	CAFMESAGGTSYGKLTF	12	TRBV19	TRBJ1-2	CASSTGIYGYTF	7																1																					1	1
IR	TRAV8-1	TRAJ42	CAVNTQGGSQGNLIF	10	TRBV19	TRBJ2-7	CASSIRSSYEQYF	8																1																					1	1
IS	TRAV14/DV4	TRAJ52	CAMREGPGGTSYGKLTF	12	TRBV19	TRBJ1-1	CASSILSNTEAFF	8																	1																				1	1
IT	TRAV25	TRAJ42	CASAGGGGSQGNLIF	10	TRBV19	TRBJ1-5	CASSIVSNQPQHF	8																	1																				1	1
IU	TRAV30	TRAJ42	CGTAIDGGSQGNLIF	10	TRBV19	TRBJ2-3	CASSKRSTDTQYF	8																	1																				1	1
IV	TRAV35	TRAJ30	CAGQIILMNRDDKIIF	11	TRBV19	TRBJ2-2	CASSIQGAGELFF	8																	1																				1	1
IW	TRAV3	TRAJ16	CAVRERVSDGQKLLF	10	TRBV19	TRBJ1-3	CASSIFGNTIYF	7																	1																				1	1
IX	TRAV8-6	TRAJ28	CAVSGGPGAGSYQLTF	11	TRBV6-5	TRBJ2-1	CASSYSSSSAGEQFF	10																	1																				1	1
IY	TRAV27	TRAJ37	CAGADGSSNTGKLIF	10	TRBV19	TRBJ2-1	CASSIRSAYEQFF	8																		3																			3	1
IZ	TRAV13-2	TRAJ42	CAENIGGGSQGNLIF	10	TRBV19	TRBJ2-5	CASSSRAGETQYF	8																		1																			1	1
JA	TRAV14/DV4	TRAJ53	CAMRELSGGSNYKLTF	11	TRBV4-3	TRBJ1-2	CASSRADTSGYYGYTF	11																		1																			1	1
JB	TRAV27	TRAJ27	CAGVGTNAGKSTF	8	TRBV19	TRBJ1-4	CASSIFGGSNEKLFF	10																		1																			1	1
JC	TRAV27	TRAJ36	CAGDDRTGANNLFF	9	TRBV19	TRBJ2-1	CASSILPSGGYNEQFF	11																		1																			1	1
JD	TRAV27	TRAJ37	CAGADGSSNTGKLIF	10	TRBV19	TRBJ2-7	CASSQRSAYEQYF	8																		1																			1	1
JE	TRAV27	TRAJ42	CAYGGSQGNLIF	7	TRBV19	TRBJ2-7	CASSTRSSYEQYF	8																		1																			1	1
JF	TRAV35	TRAJ42	CAGSIHMNYGGSQGNLIF	13	TRBV19	TRBJ1-5	CASSGVSLQPQHF	8																		1																			1	1
JG	TRAV3	TRAJ36	CAVRDGTGANNLFF	9	TRBV19	TRBJ2-2	CASSTSSTGELFF	8																		1																			1	1
JH	TRAV41	TRAJ53	CAVSSGNSGGSNYKLTF	12	TRBV19	TRBJ1-1	CASSIYGGEGPNTEAFF	12																		1																			1	1
JI	TRAV8-4	TRAJ56	CAVTLTGANSKLTF	9	TRBV19	TRBJ2-7	CASSLRSSYEQYF	8																		1																			1	1
JJ	TRAV13-2	TRAJ42	CAENRGGGSQGNLIF	10	TRBV19	TRBJ2-7	CASSIRSTYEQYF	8																			2																		2	1
JK	TRAV25	TRAJ42	CAGSYGGSQGNLIF	9	TRBV19	TRBJ2-7	CASSIVAQDEQYF	8																			2																		2	1
JL	TRAV12-3	TRAJ42	CATTGDGGSQGNLIF	10	TRBV19	TRBJ2-1	CASSIRSSYNEQFF	9																			1																		1	1
JM	TRAV13-2	TRAJ33	CAEGPMDSNYQLIW	9	TRBV25-1	TRBJ1-5	CASSEQSNQPQHF	8																			1																		1	1
JN	TRAV25	TRAJ42	CAASSGGSQGNLIF	9	TRBV19	TRBJ2-3	CASSTRSTDTQYF	8																			1																		1	1
JO	TRAV25	TRAJ42	CAGSYGGSQGNLIF	9	TRBV19	TRBJ2-3	CASSIRSTDTQYF	8																			1																		1	1
JP	TRAV27	TRAJ42	CAGAGGGSQGNLIF	9	TRBV19	TRBJ1-1	CASSIRSSTEAFF	8																			1																		1	1
JQ	TRAV27	TRAJ42	CAGVYGGSQGNLIF	9	TRBV19	TRBJ2-7	CASSIRSSYEQYF	8																			1																		1	1
JR	TRAV5	TRAJ37	CAESIGSGNTGKLIF	10	TRBV19	TRBJ2-7	CASSIRSAYEQYF	8																			1																		1	1
JS	TRAV3	TRAJ36	CAVRDGTGANNLFF	9	TRBV19	TRBJ2-2	CASSISSTGELFF	8																				4										1							5	2
JT	TRAV23/DV6	TRAJ42	CALAGSQGNLIF	7	TRBV19	TRBJ2-7	CASSIRASYEQYF	8																				3																	3	1
JU	TRAV13-2	TRAJ42	CAENMGGGSQGNLIF	10	TRBV19	TRBJ2-1	CASSIRAGNEQFF	8																				2																	2	1
JV	TRAV13-1	TRAJ37	CAASQGSSNTGKLIF	10	TRBV19	TRBJ1-1	CASSFYGTGNTEAFF	10																				1																	1	1
JW	TRAV13-1	TRAJ42	CAATGGGSQGNLIF	9	TRBV19	TRBJ2-2	CASSIRSAGELFF	8																				1																	1	1
JX	TRAV13-2	TRAJ42	CAENLGGGSQGNLIF	10	TRBV19	TRBJ1-3	CASSGRSGNTIYF	8																				1																	1	1
JY	TRAV20	TRAJ36	CAGSSTGANNLFF	8	TRBV18	TRBJ1-1	CASSRTGGWDTEAFF	10																				1																	1	1
JZ	TRAV20	TRAJ49	CAVSNTGNQFYF	7	TRBV19	TRBJ1-2	CASSIGVYGYTF	7																				1																	1	1
KA	TRAV23/DV6	TRAJ58	CAATLEETSGSRLTF	10	TRBV19	TRBJ1-5	CASSIYSNSNQPQHF	10																				1																	1	1
KB	TRAV27	TRAJ37	CAGAAGSSNTGKLIF	10	TRBV19	TRBJ2-7	CASSIRAAYEQYF	8																				1																	1	1
KC	TRAV27	TRAJ37	CAGAFGSSNTGKLIF	10	TRBV19	TRBJ2-7	CASSIRSSYEQYF	8																				1																	1	1
KD	TRAV27	TRAJ42	CAGADGGSQGNLIF	9	TRBV19	TRBJ2-2	CASSSRSAGELFF	8																				1																	1	1
KE	TRAV27	TRAJ42	CAGAGGGSQGNLIF	9	TRBV19	TRBJ2-2	CASSIRATGELFF	8																				1																	1	1
KF	TRAV27	TRAJ42	CAGAGGGSQGNLIF	9	TRBV19	TRBJ2-7	CASSTRSGTGQYF	8																				1																	1	1
KG	TRAV29/DV5	TRAJ47	CAASEVYGNKLVF	8	TRBV19	TRBJ2-7	CASSIRSSYEQYF	8																				1																	1	1
KH	TRAV38-1	TRAJ52	CAFMTNAGGTSYGKLTF	12	TRBV19	TRBJ1-2	CASSIGNYGYTF	7																				1																	1	1
KI	TRAV3	TRAJ36	CAVRLLSGANNLFF	9	TRBV29-1	TRBJ2-1	CSVEGEQFF	4																				1																	1	1
KJ	TRAV3	TRAJ37	CAAPPSNTGKLIF	8	TRBV19	TRBJ2-3	CASSTRAADTQYF	8																				1																	1	1
KK	TRAV40	TRAJ40	CLLETRLGASGTYKYIF	12	TRBV19	TRBJ1-2	CASSIGYYGYTF	7																				1																	1	1
KL	TRAV8-2	TRAJ42	CVAPGSQGNLIF	7	TRBV19	TRBJ2-7	CASSIRSSYEQYF	8																				1																	1	1
KM	TRAV9-2	TRAJ42	CALSLGGGSQGNLIF	10	TRBV19	TRBJ2-1	CASSIFGGSTYNEQFF	11																				1																	1	1
KN	TRAV27	TRAJ37	CAGASGSSNTGKLIF	10	TRBV19	TRBJ2-7	CASSTRSAYEQYF	8																					1					2											3	2
KO	TRAV14/DV4	TRAJ52	CAMRGDPGGTSYGKLTF	12	TRBV19	TRBJ1-1	CASSILSNTEAFF	8																					1																1	1
KP	TRAV19	TRAJ6	CALSEAGTGGSYIPTF	11	TRBV19	TRBJ1-5	CASSIFGGQPQHF	8																					1																1	1
KQ	TRAV25	TRAJ42	CAANYGGSQGNLIF	9	TRBV19	TRBJ2-2	CASSMRSTGELFF	8																					1																1	1
KR	TRAV25	TRAJ42	CALNYGGSQGNLIF	9	TRBV19	TRBJ2-2	CASSIRSTGELFF	8																					1																1	1
KS	TRAV27	TRAJ42	CAGAGGGSQGNLIF	9	TRBV19	TRBJ2-2	CASSGRSTGELFF	8																					1																1	1
KT	TRAV27	TRAJ42	CSAGGSQGNLIF	7	TRBV19	TRBJ2-7	CASSIRSSYEQYF	8																					1																1	1
KU	TRAV38-1	TRAJ52	CAFMVNAGGTSYGKLTF	12	TRBV19	TRBJ2-5	CASSIRSQETQYF	8																					1																1	1
KV	TRAV8-6	TRAJ16	CAVSDRPEFSDGQKLLF	12	TRBV19	TRBJ2-1	CASSMRSSYNEQFF	9																					1																1	1
KW	TRAV25	TRAJ42	CAGNYGGSQGNLIF	9	TRBV19	TRBJ2-2	CASSLRSTGELFF	8																						1				1					2						4	3
KX	TRAV12-2	TRAJ42	CAVAPGGGSQGNLIF	10	TRBV19	TRBJ2-7	CASSIRSSYEQYF	8																						1															1	1
KY	TRAV12-2	TRAJ6	CAVKGGSYIPTF	7	TRBV4-3	TRBJ1-5	CASSQDVGSWNQPQHF	11																						1															1	1
KZ	TRAV13-1	TRAJ10	CAAIILTGGGNKLTF	10	TRBV19	TRBJ2-1	CASSIHSGGNNEQFF	10																						1															1	1
LA	TRAV25	TRAJ42	CAANYGGSQGNLIF	9	TRBV19	TRBJ2-2	CALVVSGPTGELFF	9																						1															1	1
LB	TRAV27	TRAJ37	CAGASGSSNTGKLIF	10	TRBV19	TRBJ2-7	CASSIRAAYEQYF	8																						1															1	1
LC	TRAV27	TRAJ42	CAGPGSQGNLIF	7	TRBV19	TRBJ2-7	CASSTRSSYEQYF	8																						1															1	1
LD	TRAV27	TRAJ42	CAGTFGGSQGNLIF	9	TRBV19	TRBJ2-7	CASSIRSSYEQYF	8																						1															1	1
LE	TRAV35	TRAJ42	CAGQLGGGSQGNLIF	10	TRBV19	TRBJ2-5	CASSIRSSETQYF	8																						1															1	1
LF	TRAV6	TRAJ42	CALDGSQGNLIF	7	TRBV19	TRBJ2-3	CASSIRSSDTQYF	8																						1															1	1
LG	TRAV19	TRAJ42	CALSEDDGGSQGNLIF	11	TRBV19	TRBJ2-1	CASSVLAGPYNEQFF	10																							3														3	1
LH	TRAV9-2	TRAJ50	CALSETSYDKVIF	8	TRBV19	TRBJ2-7	CASSLGTVYEQYF	8																							3														3	1
LI	TRAV22	TRAJ42	CAVDSGGGSQGNLIF	10	TRBV19	TRBJ2-7	CASSIRSSYEQYF	8																							2														2	1
LJ	TRAV12-2	TRAJ53	CAVNSSPGSSNYKLTF	11	TRBV19	TRBJ1-1	CASSQLSNTEAFF	8																							1														1	1
LK	TRAV12-3	TRAJ42	CAMSGHGGSQGNLIF	10	TRBV19	TRBJ2-5	CASSIRSTETQYF	8																							1														1	1
LL	TRAV13-2	TRAJ36	CAETSPKTGANNLFF	10	TRBV19	TRBJ2-1	CASSIYEGGYNEQFF	10																							1														1	1
LM	TRAV17	TRAJ42	CATDGGGGSQGNLIF	10	TRBV19	TRBJ2-3	CASSPRSTDTQYF	8																							1														1	1
LN	TRAV19	TRAJ48	CALSPDISNFGNEKLTF	12	TRBV19	TRBJ1-1	CASSPTGWVTREAFF	10																							1														1	1
LO	TRAV38-1	TRAJ52	CAFMSNAGGTSYGKLTF	12	TRBV19	TRBJ1-2	CASSMGSYGYTF	7																							1														1	1
LP	TRAV41	TRAJ47	CAVNPMEYGNKLVF	9	TRBV18	TRBJ1-1	CASSPVGVGEAFF	8																							1														1	1
LQ	TRAV8-6	TRAJ42	CAVAGSQGNLIF	7	TRBV19	TRBJ2-7	CASSSRSSYEQYF	8																							1														1	1
LR	TRAV34	TRAJ52	CGADMEGAGGTSYGKLTF	13	TRBV19	TRBJ1-2	CASSIGHYGYTF	7																								3													3	1
LS	TRAV17	TRAJ42	CATDAGGGSQGNLIF	10	TRBV19	TRBJ2-3	CASSGRSTDTQYF	8																								1													1	1
LT	TRAV27	TRAJ42	CAGADGGSQGNLIF	9	TRBV19	TRBJ2-2	CASSHRSTGELFF	8																								1													1	1
LU	TRAV34	TRAJ52	CGADLVGAGGTSYGKLTF	13	TRBV19	TRBJ1-2	CASSVGLYGYTF	7																								1													1	1
LV	TRAV38-1	TRAJ52	CAFMINAGGTSYGKLTF	12	TRBV19	TRBJ1-2	CASSIGVHGYTF	7																								1													1	1
LW	TRAV38-1	TRAJ52	CAFMTDSGGTSYGKLTF	12	TRBV19	TRBJ1-2	CASSIGVYGYTF	7																								1													1	1
LX	TRAV13-1	TRAJ54	CAASMIIQGAQKLVF	10	TRBV27	TRBJ2-4	CASSPLAGWDIQYF	9																									23												23	1
LY	TRAV12-3	TRAJ26	CAMSAGNYGQNFVF	9	TRBV25-1	TRBJ2-3	CASARDRDNTQYF	8																									3												3	1
LZ	TRAV14/DV4	TRAJ24	CAMREGTGATTDSWGKLQF	14	TRBV19	TRBJ2-1	CASSIIATSTEQFF	9																									1												1	1
MA	TRAV25	TRAJ42	CAGNYGGSQGNLIF	9	TRBV19	TRBJ2-4	CASSMRSSDIQYF	8																									1												1	1
MB	TRAV25	TRAJ42	CAGSTGGSQGNLIF	9	TRBV19	TRBJ2-3	CASSSRSTDTQYF	8																									1												1	1
MC	TRAV38-1	TRAJ52	CAFMLGAGGTSYGKLTF	12	TRBV19	TRBJ1-2	CASSIGSYGYTF	7																									1												1	1
MD	TRAV9-2	TRAJ30	CALLRDDKIIF	6	TRBV27	TRBJ2-7	CASSFGQGLEQYF	8																									1												1	1
ME	TRAV9-2	TRAJ30	CALLRGDKIIF	6	TRBV27	TRBJ2-7	CASSFGQGLEQYF	8																									1												1	1
MF	TRAV8-6	TRAJ23	CAVSDQEGGKLIF	8	TRBV19	TRBJ2-1	CASSIVSVNEQFF	8																										10											10	1
MG	TRAV27	TRAJ37	CAGAHGSSNTGKLIF	10	TRBV19	TRBJ2-7	CASSTRSAYEQYF	8																										6											6	1
MH	TRAV25	TRAJ42	CAGDPARDGGSQGNLIF	12	TRBV19	TRBJ2-3	CASSIRSLDTQYF	8																										2											2	1
MI	TRAV27	TRAJ37	CAGASSSSNTGKLIF	10	TRBV19	TRBJ2-7	CASSIRSAYEQYF	8																										2											2	1
MJ	TRAV20	TRAJ43	CAVPYYNNNDMRF	8	TRBV19	TRBJ2-3	CASSIMSTDTQYF	8																										1											1	1
MK	TRAV26-1	TRAJ42	CIVRVAETGVNYGGSQGNLIF	16	TRBV19	TRBJ2-7	CASSIFGNLPYEQYF	10																										1											1	1
ML	TRAV27	TRAJ27	CAGPPPNAGKSTF	8	TRBV19	TRBJ2-7	CASSIRASYEQYF	8																										1											1	1
MM	TRAV27	TRAJ37	CAGAHGSSNTGKLIF	10	TRBV19	TRBJ2-7	CASSSRSAYEQYF	8																										1											1	1
MN	TRAV27	TRAJ42	CAGGHGGSQGNLIF	9	TRBV19	TRBJ1-1	CASSTRSSAEAFF	8																										1											1	1
MO	TRAV27	TRAJ42	CAGVSGGSQGNLIF	9	TRBV19	TRBJ2-7	CASSIRSSYEQYF	8																										1											1	1
MP	TRAV30	TRAJ37	CGTPPSNTGKLIF	8	TRBV19	TRBJ2-1	CASSIRSSNEQFF	8																										1											1	1
MQ	TRAV38-1	TRAJ27	CAFMKDTNAGKSTF	9	TRBV19	TRBJ1-2	CASSIGYYGYTF	7																										1											1	1
MR	TRAV8-6	TRAJ20	CAVSGGDKLSF	6	TRBV11-2	TRBJ2-1	CASSPSGVYEQFF	8																											2										2	1
MS	TRAV1-2	TRAJ33	CAVRDSNYQLIW	7	TRBV6-4	TRBJ2-3	CASSDSTSGGRDTQYF	11																											1										1	1
MT	TRAV19	TRAJ20	CALRVGDYKLSF	7	TRBV27	TRBJ2-2	CASSLHLLRGLNTGELFF	13																											1										1	1
MU	TRAV25	TRAJ38	CAGGLWAGNNRKMIW	10	TRBV19	TRBJ2-7	CASSLDFAYEQYF	8																											1										1	1
MV	TRAV29/DV5	TRAJ49	CAASANTGNQFYF	8	TRBV14	TRBJ2-3	CASSLTSGVADTQYF	10																											1										1	1
MW	TRAV5	TRAJ39	CAESYPNNAGNMLTF	10	TRBV19	TRBJ2-7	CASSIPTGAEQYF	8																											1										1	1
MX	TRAV5	TRAJ41	CAESGSGYALNF	7	TRBV30	TRBJ1-1	CALQGEVLNTEAFF	9																											1										1	1
MY	TRAV5	TRAJ9	CAENPPDTGGFKTIF	10	TRBV5-5	TRBJ2-5	CASSLSTGGGLGETQYF	12																											1										1	1
MZ	TRAV8-3	TRAJ54	CAVDTPGVQGAQKLVF	11	TRBV15	TRBJ2-7	CATSRDWYEQYF	7																											1										1	1
NA	TRAV12-3	TRAJ43	CAMSGDNNDMRF	7	TRBV19	TRBJ1-1	CASSPYGGWTEAFF	9																												1									1	1
NB	TRAV17	TRAJ42	CATDGGGGSQGNLIF	10	TRBV19	TRBJ2-3	CASSHRSTDTQYF	8																												1									1	1
NC	TRAV29/DV5	TRAJ47	CAASEREYGNKLVF	9	TRBV18	TRBJ2-7	CASSLTGVVREQYF	9																												1									1	1
ND	TRAV35	TRAJ53	CAGLQESGGSNYKLTF	11	TRBV19	TRBJ2-3	CASSIMVTDTQYF	8																												1									1	1
NE	TRAV38-1	TRAJ52	CAFMKSAGGTSYGKLTF	12	TRBV19	TRBJ1-2	CACSQGSYGYTF	7																												1									1	1
NF	TRAV19	TRAJ18	CALVEGSTLGRLYF	9	TRBV12-3	TRBJ2-2	CASSPLLAGGTGELFF	11																													6								6	1
NG	TRAV41	TRAJ58	CAVGEEETSGSRLTF	10	TRBV19	TRBJ1-4	CASSVFFRSKLFF	8																													3								3	1
NH	TRAV35	TRAJ33	CAGPRDPGDSNYQLIW	11	TRBV19	TRBJ1-5	CASSRYSNQPQHF	8																													2								2	1
NI	TRAV3	TRAJ42	CAVTYGGSQGNLIF	9	TRBV19	TRBJ2-7	CASSTRAAYEQYF	8																													2								2	1
NJ	TRAV12-1	TRAJ9	CVVPRGGGGFKTIF	9	TRBV6-1	TRBJ1-1	CASSDYAANTEAFF	9																													1								1	1
NK	TRAV12-2	TRAJ37	CASDGSSNTGKLIF	9	TRBV19	TRBJ2-5	CASSSRSRETQYF	8																													1								1	1
NL	TRAV19	TRAJ33	CALSEAGMDSNYQLIW	11	TRBV19	TRBJ1-5	CASSIHAGNQPQHF	9																													1								1	1
NM	TRAV25	TRAJ42	CASSGDGGSQGNLIF	10	TRBV19	TRBJ2-3	CASSRRSTDTQYF	8																													1								1	1
NN	TRAV26-2	TRAJ42	CILRGSQGNLIF	7	TRBV19	TRBJ1-4	CASSWFTRSEKLFF	9																													1								1	1
NO	TRAV26-2	TRAJ50	CILRDVKGGDMLKTSYDKVIF	16	TRBV19	TRBJ1-3	CASSIYSGNTIYF	8																													1								1	1
NP	TRAV27	TRAJ37	CAGAGGSSNTGKLIF	10	TRBV19	TRBJ2-7	CASSIRSAYEQYF	8																													1								1	1
NQ	TRAV27	TRAJ42	CAGAGGGSQGNLIF	9	TRBV19	TRBJ2-3	CASSQRSTDTQYF	8																													1								1	1
NR	TRAV27	TRAJ42	CAGALTRDGGSQGNLIF	12	TRBV19	TRBJ2-4	CASSTISLDIQYF	8																													1								1	1
NS	TRAV27	TRAJ42	CAGTNGGSQGNLIF	9	TRBV19	TRBJ2-2	CASSKRSTGELFF	8																													1								1	1
NT	TRAV26-2	TRAJ57	CIPSTQGGSEKLVF	9	TRBV19	TRBJ1-2	CASSIGVHGYTF	7																														21							21	1
NU	TRAV38-1	TRAJ52	CAFMKDAGGTSYGKLTF	12	TRBV19	TRBJ1-2	CASSIGVHGYTF	7																														4							4	1
NV	TRAV26-2	TRAJ57	CIPSTQGGYEKLVF	9	TRBV19	TRBJ1-2	CASSIGVHGYTF	7																														2							2	1
NW	TRAV3	TRAJ36	CAVRDGTGANNLFF	9	TRBV19	TRBJ1-2	CASSPTSTGYGYTF	9																														2							2	1
NX	TRAV19	TRAJ10	CAPVLTGGGNKLTF	9	TRBV19	TRBJ1-2	CASSPTSTGYGYTF	9																														1							1	1
NY	TRAV27	TRAJ37	CAGAVGASNTGKLIF	10	TRBV19	TRBJ2-7	CASSVRSSYEQYF	8																														1							1	1
NZ	TRAV19	TRAJ37	CALVPYGSSNTGKLIF	11	TRBV19	TRBJ2-5	CASSVRSGETQYF	8																															1						1	1
OA	TRAV25	TRAJ42	CAGNYGGSQGNLIF	9	TRBV19	TRBJ2-2	CASSIRSTGELFF	8																															1						1	1
OB	TRAV25	TRAJ42	CAGTYGGSQGNLIF	9	TRBV19	TRBJ2-3	CASSQRSTDTQYF	8																															1						1	1
OC	TRAV27	TRAJ42	CAGATGGSQGNLIF	9	TRBV19	TRBJ2-2	CASSIRSAGELFF	8																															1						1	1
OD	TRAV27	TRAJ42	CAGSTGGSQGNLIF	9	TRBV19	TRBJ2-2	CASSVRSTGELFF	8																															1						1	1
OE	TRAV27	TRAJ37	CAGGGSSNTGKLIF	9	TRBV19	TRBJ2-7	CASSIRSAYEQYF	8																																10					10	1
OF	TRAV13-1	TRAJ42	CAASGSQGNLIF	7	TRBV19	TRBJ2-5	CASSIRSSETQYF	8																																3					3	1
OG	TRAV27	TRAJ42	CAGGHGGSQGNLIF	9	TRBV19	TRBJ2-7	CASSTRGSHEQYF	8																																2					2	1
OH	TRAV27	TRAJ37	CAGAAGSSNTGKLIF	10	TRBV19	TRBJ2-7	CASSVRSAYEQYF	8																																1					1	1
OI	TRAV27	TRAJ37	CAGADGSSNTGKLIF	10	TRBV19	TRBJ2-7	CASSMRSAYEQYF	8																																1					1	1
OJ	TRAV27	TRAJ42	CAGADGGSQGNLIF	9	TRBV19	TRBJ1-5	CASSPRSAEPQHF	8																																1					1	1
OK	TRAV27	TRAJ42	CAGAEGGSQGNLIF	9	TRBV19	TRBJ2-2	CASSGRSTGELFF	8																																1					1	1
OL	TRAV27	TRAJ42	CAGVGGGSQGNLIF	9	TRBV19	TRBJ2-7	CASSIRSAYEQYF	8																																1					1	1
OM	TRAV34	TRAJ42	CGAAMGGGSQGNLIF	10	TRBV19	TRBJ2-1	CASSIRSGVEQFF	8																																1					1	1
ON	TRAV35	TRAJ23	CAGFPIYNQGGKLIF	10	TRBV19	TRBJ2-3	CASSIVSADTQYF	8																																1					1	1
OO	TRAV38-2/DV8	TRAJ57	CALTQGGSEKLVF	8	TRBV7-2	TRBJ2-1	CASSWDREGGSYNEQFF	12																																1					1	1
OP	TRAV8-6	TRAJ42	CAMGGSQGNLIF	7	TRBV19	TRBJ2-7	CASSIRSSYEQYF	8																																1					1	1
OQ	TRAV8-6	TRAJ42	CAVSGSQGNLIF	7	TRBV19	TRBJ2-7	CASSTRSSYEQYF	8																																1					1	1
OR	TRAV26-2	TRAJ35	CILSPGGGFGNVLHC	10	TRBV25-1	TRBJ1-1	CASISDREGTEAFF	9																																	5				5	1
OS	TRAV17	TRAJ35	CATVAFGNVLHC	7	TRBV25-1	TRBJ1-1	CASISDREGTEAFF	9																																	1				1	1
OT	TRAV19	TRAJ42	CALSELGVNYGGSQGNLIF	14	TRBV19	TRBJ2-7	CASSPGQGAWEQYF	9																																	1				1	1
OU	TRAV41	TRAJ43	CAVKLDMRF	4	TRBV19	TRBJ1-5	CASSILSNQPQHF	8																																	1				1	1
OV	TRAV5	TRAJ30	CAVTLRDDKIIF	7	TRBV27	TRBJ2-2	CASSYQGRTGELFF	9																																	1				1	1
OW	TRAV10	TRAJ17	CVVRMIKAAGNKLTF	10	TRBV27	TRBJ1-1	CASSSLGGWTEAFF	9																																		3			3	1
OX	TRAV10	TRAJ37	CVVSTYGSSNTGKLIF	11	TRBV19	TRBJ1-1	CASSMGSGSYGEAFF	10																																		1			1	1
OY	TRAV19	TRAJ57	CALKGGSEKLVF	7	TRBV9	TRBJ1-2	CASSPWDSRFYGYTF	10																																		1			1	1
OZ	TRAV36/DV7	TRAJ56	CAVYNYTGANSKLTF	10	TRBV19	TRBJ1-5	CASSTFDSNQPQHF	9																																		1			1	1
PA	TRAV3	TRAJ42	CAVSPLGGSQGNLIF	10	TRBV19	TRBJ2-3	CASSGRSSDTQYF	8																																			3		3	1
PB	TRAV24	TRAJ53	CEKRGGSNYKLTF	8	TRBV19	TRBJ2-7	CASSMFGTEEQYF	8																																			2		2	1
PC	TRAV12-3	TRAJ42	CAMSGDGGSQGNLIF	10	TRBV19	TRBJ2-7	CASSSRAAYEQYF	8																																			1		1	1
PD	TRAV12-3	TRAJ47	CAMITMEYGNKLVF	9	TRBV7-3	TRBJ2-3	CASSLAGGPLDTQYF	10																																			1		1	1
PE	TRAV17	TRAJ42	CATDGGGGSQGNLIF	10	TRBV19	TRBJ2-1	CASSNLAGLNEQFF	9																																			1		1	1
PF	TRAV25	TRAJ42	CAGVDGGSQGNLIF	9	TRBV19	TRBJ1-1	CASSILAQSEAFF	8																																			1		1	1
PG	TRAV27	TRAJ42	CAGSGSQGNLIF	7	TRBV19	TRBJ2-7	CASSIRSSYEQYF	8																																			1		1	1
PH	TRAV29/DV5	TRAJ45	CAASASGGGADGLTF	10	TRBV27	TRBJ2-7	CASSLGWGFGEQYF	9																																			1		1	1
PI	TRAV38-1	TRAJ20	CAFMITLNDYKLSF	9	TRBV19	TRBJ2-1	CASSINGGAYNEQFF	10																																			1		1	1
PJ	TRAV8-4	TRAJ43	CAVSVDDMRF	5	TRBV10-2	TRBJ2-7	CATSTGTYEQYF	7																																			1		1	1
PK	TRAV8-2	TRAJ17	CVVNGAAGNKLTF	8	TRBV27	TRBJ1-1	CASSFGQGLGAFF	8																																				11	11	1
PL	TRAV3	TRAJ42	CAVRDMKGVMNGGSQGNLIF	15	TRBV19	TRBJ2-3	CASTGLWVGTDTQYF	10																																				1	1	1
							Grand Total		16	7	18	5	23	23	22	21	31	44	12	6	18	23	22	18	8	19	20	31	22	10	19	18	34	31	10	6	25	33	12	37	9	6	13	12	684
