# Supplementary material for: Central memory T cells with key TCR repertoires and gene expression profiles dominate influenza CD8+ T cell pools across the human lifespan
Source: Proc Natl Acad Sci U S A. 2025 Jul 22;122(30):e2501167122. doi: 10.1073/pnas.2501167122 (PMC12318230; doi:10.1073/pnas.2501167122)
Supplement: Supplementary file 4 — Dataset S03 (XLSX) [file pnas.2501167122.sd03.xlsx]

## Sheet: Dataset S3
Dataset S3 ex vivo total A2/M1_58 TCR
									CB6			CB7		CB8	CB9		CB10	CB11		C1					C2					C3					C4				C5					C6					C7
Clone ID	TRAV	TRAJ	CDR3α	CDR3α Length	TRBV	TRBJ	CDR3β	CDR3β Length	CB6_Tnaive	CB6_Tcm	CB6_Temra	CB7_Tnaive	CB7_Tcm	CB8_Tnaive	CB9_Tnaive	CB9_Tcm	CB10_Tnaive	CB11_Tnaive	CB11_Tcm	C1_Tnaive	C1_Tscm	C1_Tcm	C1_Tem	C1_Temra	C2_Tnaive	C2_Tscm	C2_Tcm	C2_Tem	C2_Temra	C3_Tnaive	C3_Tscm	C3_Tcm	C3_Tem	C3_Temra	C4_Tnaive	C4_Tscm	C4_Tcm	C4_Temra	C5_Tnaive	C5_Tscm	C5_Tcm	C5_Tem	C5_Temra	C6_Tnaive	C6_Tscm	C6_Tcm	C6_Tem	C6_Temra	C7_Tnaive
A	-	-	-	2	TRBV19	TRBJ2-7	CASSIRSSYEQYF	8												1				1							1						1		1		2						1
B	TRAV27	TRAJ42	CAGGGSQGNLIF	7	TRBV19	TRBJ2-7	CASSIRSSYEQYF	8														1													1											1
C	TRAV14/DV4	TRAJ26	CAMTGNYGQNFVF	8	TRBV6-6	TRBJ2-3	CASSPGAGGDTQYF	9		1
D	TRAV27	TRAJ33	CAGLKMDSNYQLIW	9	TRBV4-3	TRBJ2-3	CASSQDPAGSITDTQYF	12			1
E	-	-	-	2	TRBV19	TRBJ2-3	CASSIVSTDTQYF	8	1
F	-	-	-	2	TRBV12-3;TRBV12-4	TRBJ1-3	CAIPQDGGNTIYF	8	1
G	-	-	-	2	TRBV12-3;TRBV12-4	TRBJ2-1	CASSLGLANEQFF	8	1
H	-	-	-	2	TRBV19	TRBJ1-2	CASSIWTGDGYTF	8	1
I	-	-	-	2	TRBV19	TRBJ1-5	CASSPSSNQPQHF	8	1
J	-	-	-	2	TRBV19	TRBJ2-1	CASSIIGGAYNEQFF	10	1
K	-	-	-	2	TRBV19	TRBJ2-1	CASTPLGSSYNEQFF	10	1
L	-	-	-	2	TRBV19	TRBJ2-1	CASTRLAGGFNEQFF	10	1
M	-	-	-	2	TRBV19	TRBJ2-6	CASSIVGSGANVLTF	10	1
N	-	-	-	2	TRBV19	TRBJ2-7	CASSLAAGAEQYF	8	1
O	-	-	-	2	TRBV20-1	TRBJ2-3	CSASGLWTGADTQYF	10	1
P	-	-	-	2	TRBV20-1	TRBJ2-7	CSARGDWNYEQYF	8	1
Q	-	-	-	2	TRBV27	TRBJ2-1	CASSLAGGRNEQFF	9	1
R	-	-	-	2	TRBV27	TRBJ2-5	CASSLFRGQETQYF	9	1
S	-	-	-	2	TRBV28	TRBJ2-7	CASSLSPTSGGLPPYEQYF	14	1
T	TRAV1-2	TRAJ16	CAVRSSDGQKLLF	8	-	-	-	2	1
U	TRAV12-2	TRAJ26	CAGDNYGQNFVF	7	TRBV5-5	TRBJ2-3	CASSLTGGTDTQYF	9	1
V	TRAV12-2	TRAJ26	CAVKGYGQNFVF	7	-	-	-	2	1
W	TRAV12-2	TRAJ34	CAVTDKLIF	4	TRBV12-3;TRBV12-4	TRBJ1-1	CASSLTGGTEAFF	8	1
X	TRAV13-2	TRAJ15	CAENQGQAGTALIF	9	TRBV19	TRBJ2-1	CASSIVGSGYNEQFF	10	1
Y	TRAV13-2	TRAJ17	CAEVKAAGNKLTF	8	TRBV5-8	TRBJ2-1	CASSLEGGGTDNEQFF	11	1
Z	TRAV13-2	TRAJ33	CAEIPNMDSNYQLIW	10	TRBV27	TRBJ1-6	CASSQGWDSPLHF	8	1
AA	TRAV14/DV4	TRAJ44	CAMRGYTGTASKLTF	10	TRBV19	TRBJ1-1	CASGQGAFF	4	1
AB	TRAV16	TRAJ29	CDLYGDTPLVF	6	TRBV20-1	TRBJ2-3	CSASLAISTDTQYF	9	1
AC	TRAV19	TRAJ52	CALSEADAGGTSYGKLTF	13	TRBV28	TRBJ1-2	CASSFLRFYGYTF	8	1
AD	TRAV26-2	TRAJ40	CILITSGTYKYIF	8	TRBV19	TRBJ1-5	CASGWVGQPQHF	7	1
AE	TRAV29/DV5	TRAJ20	CAASANDYKLSF	7	TRBV28	TRBJ2-3	CASSFGGGAWTDTQYF	11	1
AF	TRAV38-1	TRAJ33	CAFMDSNYQLIW	7	TRBV24-1	TRBJ2-3	CATRTSGSGAGTDTQYF	12	1
AG	TRAV38-1	TRAJ43	CASDMRF	2	-	-	-	2	1
AH	TRAV38-2/DV8	TRAJ45	CVHSGGGADGLTF	8	TRBV28	TRBJ2-7	CASSFARAYEQYF	8	1
AI	TRAV3	TRAJ28	CAVRVYSGAGSYQLTF	11	TRBV19	TRBJ1-1	CASNSGLLEAFF	7	1
AJ	TRAV3	TRAJ8	CAVRDMNTGFQKLVF	10	TRBV20-1	TRBJ2-3	CSARPWSTDTQYF	8	1
AK	TRAV8-2	TRAJ8	CVVSENTGFQKLVF	9	TRBV13	TRBJ2-3	CASSSTGTSGSTDTQYF	12	1
AL	TRAV8-3	TRAJ6	CAGASGGSYIPTF	8	TRBV19	TRBJ1-1	CASRGGEAFF	5	1
AM	TRAV8-6	TRAJ39	CAVSEKAGNMLTF	8	TRBV10-2	TRBJ2-7	CASSELSGSGQEQYF	10	1
AN	TRAV9-2	TRAJ23	CALYNQGGKLIF	7	TRBV28	TRBJ2-7	CASSFFARGQGTYEQYF	12	1
AO	TRAV1-2	TRAJ32	CAVRVMNYGGATNKLIF	12	TRBV20-1	TRBJ1-2	CSALSF	1					1
AP	TRAV1-2	TRAJ8	CAVRDLFVGFQKLVF	10	TRBV2	TRBJ1-1	CASMGAFF	3					1
AQ	TRAV13-1	TRAJ45	CAASDYSGGGADGLTF	11	TRBV28	TRBJ2-1	CAISGGQGRREQFF	9					1
AR	-	-	-	2	TRBV6-5	TRBJ2-2	CASSYGQNTGELFF	9				1						1
AS	-	-	-	2	TRBV19	TRBJ1-5	CASSFYSNQPQHF	8				1
AT	-	-	-	2	TRBV10-2	TRBJ2-3	CASSVRSGEMDTQYF	10				1
AU	-	-	-	2	TRBV19	TRBJ1-1	CASSAVLGNTEAFF	9				1
AV	-	-	-	2	TRBV19	TRBJ2-1	CASRAGVGNEQFF	8				1
AW	-	-	-	2	TRBV19	TRBJ2-1	CASSIIGSSYNEQFF	10				1
AX	-	-	-	2	TRBV19	TRBJ2-2	CASSIAPTGELFF	8				1
AY	-	-	-	2	TRBV19	TRBJ2-2	CASSIQGGGELFF	8				1
AZ	-	-	-	2	TRBV25-1	TRBJ2-1	CASSEGTSSYNEQFF	10				1
BA	-	-	-	2	TRBV27	TRBJ1-1	CASSLGQGTEAFF	8				1
BB	-	-	-	2	TRBV27	TRBJ2-7	CASSFGSGGYEQYF	9				1
BC	-	-	-	2	TRBV30	TRBJ1-5	CACSGTEDQPQHF	8				1
BD	-	-	-	2	TRBV4-1	TRBJ2-4	CASSYGQGGTIQYF	9				1
BE	-	-	-	2	TRBV5-4	TRBJ1-1	CASSPRGPNTEAFF	9				1
BF	-	-	-	2	TRBV7-9	TRBJ1-2	CASSLWEDYGYTF	8				1
BG	TRAV1-2	TRAJ15	CAVRDQAGTALIF	8	-	-	-	2				1
BH	TRAV12-1	TRAJ31	CVSRNNNARLMF	7	TRBV19	TRBJ2-1	CASSISTTGEQFF	8				1
BI	TRAV12-1	TRAJ43	CVVNKGNNDMRF	7	TRBV25-1	TRBJ2-7	CASSELTGQGSEQYF	10				1
BJ	TRAV12-2	TRAJ43	CAVNDDMRF	4	TRBV12-3;TRBV12-4	TRBJ2-3	CASSSAGTEGFF	7				1
BK	TRAV12-2	TRAJ48	CAGPFGNEKLTF	7	TRBV9	TRBJ2-2	CASSAPHTGELFF	8				1
BL	TRAV12-3	TRAJ6	CAPAGSYIPTF	6	TRBV25-1	TRBJ1-1	CASSGQLNTEAFF	8				1
BM	TRAV16	TRAJ53	CAPMGSNYKLTF	7	TRBV19	TRBJ1-5	CASSPSSNQPQHF	8				1
BN	TRAV17	TRAJ31	CATDAAWNNNARLMF	10	TRBV19	TRBJ2-1	CASSTGAYNEQFF	8				1
BO	TRAV19	TRAJ30	CAVSEAGRDDKIIF	9	TRBV19	TRBJ2-1	CASSKVHYNEQFF	8				1
BP	TRAV19	TRAJ39	CALSEARGNAGNMLTF	11	TRBV19	TRBJ2-1	CASSIGGSSYNEQFF	10				1
BQ	TRAV19	TRAJ41	CALSEATDSGYALNF	10	TRBV19	TRBJ1-2	CASSPTVNYGYTF	8				1
BR	TRAV23/DV6	TRAJ37	CAARPGNTGKLIF	8	TRBV19	TRBJ1-6	CASSIRAGGSPLHF	9				1
BS	TRAV24	TRAJ20	CAFYWSNDYKLSF	8	TRBV7-2	TRBJ2-1	CASSLYSSNEQFF	8				1
BT	TRAV26-1	TRAJ34	CIVRARTDKLIF	7	TRBV19	TRBJ2-1	CASSIIAGAYNEQFF	10				1
BU	TRAV27	TRAJ31	CAGEMRARLMF	6	TRBV12-3;TRBV12-4	TRBJ2-2	CASSPYWTAAGELFF	10				1
BV	TRAV27	TRAJ37	CAGHSGSGNTGKLIF	10	TRBV19	TRBJ2-1	CASSLTSVSEQFF	8				1
BW	TRAV29/DV5	TRAJ31	CAASATRLMF	5	TRBV7-2	TRBJ2-2	CASSLYGGGTGELFF	10				1
BX	TRAV35	TRAJ37	CAGHTSNTGKLIF	8	TRBV19	TRBJ2-1	CASSIVSINEQFF	8				1
BY	TRAV3	TRAJ10	CAVRFILTGGGNKLTF	11	TRBV19	TRBJ1-1	CASSMGVTEAFF	7				1
BZ	TRAV3	TRAJ15	CAVQNQAGTALIF	8	TRBV28	TRBJ2-1	CASSLAGSYNEQFF	9				1
CA	TRAV40	TRAJ45	CLRWYSGGGADGLTF	10	TRBV19	TRBJ2-2	CASSMFMPGELFF	8				1
CB	TRAV41	TRAJ33	CAVGMDSNYQLIW	8	TRBV27	TRBJ2-2	CASSYGANTGELFF	9				1
CC	TRAV8-3	TRAJ39	CAVGVFHNNAGNMLTF	11	-	-	-	2				1
CD	TRAV9-2	TRAJ20	CALSEDKLSF	5	TRBV6-5	TRBJ1-2	CASSYPGHYGYTF	8				1
CE	-	-	-	2	TRBV19	TRBJ2-3	CASSMVSTDTQYF	8						1										1
CF	-	-	-	2	TRBV13	TRBJ2-7	CASSLGTVASYEQYF	10						1
CG	-	-	-	2	TRBV19	TRBJ2-1	CASSWGISYNEQFF	9						1
CH	-	-	-	2	TRBV19	TRBJ2-2	CASGLAGATGELFF	9						1
CI	-	-	-	2	TRBV20-1	TRBJ2-7	CSARTWSSYEQYF	8						1
CJ	-	-	-	2	TRBV28	TRBJ2-3	CASSLGPSDFVTASGSITGGPDTQYF	21						1
CK	TRAV10	TRAJ7	CVVSSAYGNNRLAF	9	TRBV28	TRBJ2-3	CASSLGLGGSTDTQYF	11						1
CL	TRAV13-1	TRAJ37	CAASIPTSNTGKLIF	10	TRBV19	TRBJ2-1	CASSSTLYNEQFF	8						1
CM	TRAV13-1	TRAJ39	CAMNNNAGNMLTF	8	TRBV19	TRBJ1-5	CASSIAGNSNQPQHF	10						1
CN	TRAV13-2	TRAJ45	CAENSSGGGADGLTF	10	TRBV19	TRBJ2-1	CASSPWILYNEQFF	9						1
CO	TRAV19	TRAJ32	CALSEAKGGATNKLIF	11	-	-	-	2						1
CP	TRAV19	TRAJ39	CALSGWNAGNMLTF	9	TRBV4-2	TRBJ2-7	CASSLGAGDSSYEQYF	11						1
CQ	TRAV19	TRAJ41	CALSEANSGYALNF	9	TRBV19	TRBJ2-4	CASSIFGGAKNIQYF	10						1
CR	TRAV21	TRAJ37	CAVNPSNTGKLIF	8	TRBV19	TRBJ2-7	CASSIGGRQQYF	7						1
CS	TRAV25	TRAJ39	CAGSNNAGNMLTF	8	TRBV19	TRBJ2-1	CASSIRHSGSYNEQFF	11						1
CT	TRAV27	TRAJ37	CAGAGSNTGKLIF	8	-	-	-	2						1
CU	TRAV27	TRAJ53	CAGAHRSNYKLTF	8	TRBV4-3	TRBJ2-1	CASSQDLGGWEQFF	9						1
CV	TRAV30	TRAJ42	CGTEIYEVGSQGNLIF	11	TRBV19	TRBJ2-1	CASSIYRTSYNEQFF	10						1
CW	TRAV35	TRAJ42	CAGQDYGGSQGNLIF	10	TRBV19	TRBJ1-5	CASSIQGNQPQHF	8						1
CX	TRAV38-2/DV8	TRAJ44	CAYRSVAGATGTASKLTF	13	-	-	-	2						1
CY	TRAV3	TRAJ20	CAVRELGDDYKLSF	9	TRBV19	TRBJ2-3	CASSIVSTDTQYF	8						1
CZ	TRAV8-1	TRAJ12	CAVRGDSSYKLIF	8	TRBV19	TRBJ2-7	CASSISSTGEQYF	8						1
DA	TRAV8-2	TRAJ4	CVVSGISGGYNKLIF	10	TRBV20-1	TRBJ2-1	CSVEYGTKFF	5						1
DB	TRAV8-6	TRAJ20	CAVTNDYKLSF	6	TRBV28	TRBJ1-2	CASSPLQGLVGYTF	9						1
DC	TRAV8-6	TRAJ32	CAVRLGNYGGATNKLIF	12	TRBV19	TRBJ2-1	CASSPLAGRGYNEQFF	11						1
DD	TRAV9-2	TRAJ23	CALSDRYNQGGKLIF	10	TRBV28	TRBJ2-3	CAIKLRGSEGDTQYF	10						1
DE	-	-	-	2	TRBV28	TRBJ2-3	CASRSLTDTQYF	7								1
DF	TRAV29/DV5	TRAJ20	CAASGDYKLSF	6	TRBV5-1	TRBJ1-4	CASRDGLKLFF	6								1
DG	TRAV4	TRAJ15	CLVVLANQAGTALIF	10	TRBV2	TRBJ2-6	CASSIDTSSGANVLTF	11								1
DH	-	-	-	2	TRBV13	TRBJ2-7	CASSPGTSGIYEQYF	10							1
DI	-	-	-	2	TRBV19	TRBJ1-1	CASSIVGGVEAFF	8							1
DJ	-	-	-	2	TRBV19	TRBJ1-1	CASSMVVSAEAFF	8							1
DK	-	-	-	2	TRBV19	TRBJ1-2	CASSITANYGYTF	8							1
DL	-	-	-	2	TRBV19	TRBJ1-2	CASSPFLGGAYGYTF	10							1
DM	-	-	-	2	TRBV19	TRBJ2-3	CASSISGTSGSTQYF	10							1
DN	-	-	-	2	TRBV20-1	TRBJ1-1	CSASQGEAFF	5							1
DO	-	-	-	2	TRBV20-1	TRBJ1-2	CSVSTLLRGFNYGYTF	11							1
DP	-	-	-	2	TRBV20-1	TRBJ2-7	CSADTGTSGYEQYF	9							1
DQ	-	-	-	2	TRBV21-1	TRBJ2-3	CASSKGVDSEADTQYF	11							1
DR	-	-	-	2	TRBV27	TRBJ1-2	CASSLTGTGFNYGYTF	11							1
DS	-	-	-	2	TRBV27	TRBJ2-3	CASSPRTGSDTQYF	9							1
DT	-	-	-	2	TRBV28	TRBJ1-2	CASRGRSASYGYTF	9							1
DU	-	-	-	2	TRBV28	TRBJ1-2	CASSFSYGYTF	6							1
DV	-	-	-	2	TRBV28	TRBJ1-5	CASSSNQPQHF	6							1
DW	-	-	-	2	TRBV3-1	TRBJ2-1	CASSRIAGTYNEQFF	10							1
DX	-	-	-	2	TRBV30	TRBJ1-5	CAWNPGFSSNQPQHF	10							1
DY	-	-	-	2	TRBV4-2	TRBJ2-7	CASSQWDRFSYEQYF	10							1
DZ	-	-	-	2	TRBV4-3	TRBJ2-7	CASSQDQGAYEQYF	9							1
EA	-	-	-	2	TRBV5-4	TRBJ2-2	CASSPDNTGELFF	8							1
EB	-	-	-	2	TRBV6-1	TRBJ2-5	CASSEDTGLLETQYF	10							1
EC	-	-	-	2	TRBV6-2	TRBJ2-7	CASSYGARPEWVYEQYF	12							1
ED	-	-	-	2	TRBV6-5	TRBJ1-1	CASSYGQGAGRAFF	9							1
EE	-	-	-	2	TRBV6-5	TRBJ2-2	CASSYGQGTGELFF	9							1
EF	-	-	-	2	TRBV6-5	TRBJ2-3	CASSSGLPTDTQYF	9							1
EG	-	-	-	2	TRBV6-6	TRBJ2-3	CASSYGTSTDTQYF	9							1
EH	-	-	-	2	TRBV7-3	TRBJ2-7	CASSLSGAAEQYF	8							1
EI	-	-	-	2	TRBV7-9	TRBJ1-1	CASSAGQGRDTEAFF	10							1
EJ	-	-	-	2	TRBV9	TRBJ2-3	CASSVGGTSTDTQYF	10							1
EK	-	-	-	2	TRBV9	TRBJ2-7	CASSAPPPSYEQYF	9							1
EL	TRAV1-2	TRAJ17	CAVRGLIKAAGNKLTF	11	TRBV28	TRBJ2-3	CASSFAVRSLGGGRWADTQYF	16							1
EM	TRAV12-2	TRAJ12	CAVFGDSSYKLIF	8	TRBV6-5	TRBJ2-7	CASSYGTRGEQYF	8							1
EN	TRAV12-2	TRAJ26	CAVDNYGQNFVF	7	TRBV4-2	TRBJ2-7	CASSQEASGGYEQYF	10							1
EO	TRAV12-2	TRAJ26	CAVDNYGQNFVF	7	TRBV5-6	TRBJ2-3	CASSLGVTDTQYF	8							1
EP	TRAV12-2	TRAJ30	CAVADDKIIF	5	TRBV4-1	TRBJ2-7	CASSQGTGGEQYF	8							1
EQ	TRAV12-2	TRAJ30	CAVNIDRYDKIIF	8	-	-	-	2							1
ER	TRAV12-2	TRAJ30	CAVPNRDDKIIF	7	TRBV19	TRBJ2-7	CASSIRHLYEQYF	8							1
ES	TRAV12-2	TRAJ42	CAVEEVYGGSQGNLIF	11	-	-	-	2							1
ET	TRAV12-2	TRAJ43	CAVNNNNDMRF	6	TRBV6-5	TRBJ2-2	CASSYGQNTGELFF	9							1
EU	TRAV13-1	TRAJ24	CAASRADSWGKLQF	9	TRBV4-3	TRBJ2-3	CASSQAWLAKDTQYF	10							1
EV	TRAV13-1	TRAJ37	CAALGAGNTGKLIF	9	TRBV19	TRBJ1-1	CASRQGNTEAFF	7							1
EW	TRAV14/DV4	TRAJ29	CAMREGISGNTPLVF	10	TRBV4-2	TRBJ2-3	CASSQDLAGVSTDTQYF	12							1
EX	TRAV17	TRAJ31	CAPNRNNNARLMF	8	TRBV19	TRBJ2-7	CASSMTGVYEQYF	8							1
EY	TRAV19	TRAJ33	CALIPVGSNYQLIW	9	TRBV5-7	TRBJ1-5	CASSPDRLNQPQHF	9							1
EZ	TRAV19	TRAJ34	CALSDNDKLIF	6	-	-	-	2							1
FA	TRAV19	TRAJ37	CALSEHGSSNTGKLIF	11	TRBV5-6	TRBJ1-5	CASSWRGNQPQHF	8							1
FB	TRAV20	TRAJ41	CAVQAVDSGYALNF	9	TRBV19	TRBJ2-1	CASSIMAGAYNEQFF	10							1
FC	TRAV20	TRAJ48	CAVHNFGNEKLTF	8	TRBV5-7	TRBJ2-2	CASSSTGGTGELFF	9							1
FD	TRAV21	TRAJ11	CAVSGYSTLTF	6	TRBV6-5	TRBJ1-2	CASSPDTPNYGYTF	9							1
FE	TRAV21	TRAJ30	CAVHRDDKIIF	6	TRBV13	TRBJ2-5	CASSLGETQYF	6							1
FF	TRAV21	TRAJ40	CAGGTSGTYKYIF	8	TRBV7-2	TRBJ1-2	CASSWDPTGDYGYTF	10							1
FG	TRAV21	TRAJ45	CAPKGGADGLTF	7	TRBV27	TRBJ2-1	CASTRGNEQFF	6							1
FH	TRAV23/DV6	TRAJ42	CAASLENGGSQGNLIF	11	TRBV20-1	TRBJ2-2	CSARVWDTGELFF	8							1
FI	TRAV24	TRAJ17	CAFHTSSAAGNKLTF	10	TRBV19	TRBJ2-7	CASSIFGGYEQYF	8							1
FJ	TRAV25	TRAJ44	CAGTGTASKLTF	7	TRBV6-2	TRBJ2-7	CASSWSSYEQYF	7							1
FK	TRAV29/DV5	TRAJ42	CAASGGSQGNLIF	8	TRBV4-3	TRBJ2-7	CASSSGQGAYEQYF	9							1
FL	TRAV30	TRAJ47	CGTVSMEYGNKLVF	9	TRBV7-9	TRBJ1-1	CASSLVGVGNTEAFF	10							1
FM	TRAV38-2/DV8	TRAJ45	CAYRSGTGGGADGLTF	11	TRBV9	TRBJ2-7	CASSFTDGPYEQYF	9							1
FN	TRAV38-2/DV8	TRAJ48	CAYRSALSNFGNEKLTF	12	TRBV7-2	TRBJ2-7	CASSLTGGGHEQYF	9							1
FO	TRAV3	TRAJ26	CAVRDYNYGQNFVF	9	TRBV30	TRBJ2-2	CAWTIENRNTGELFF	10							1
FP	TRAV41	TRAJ18	CAPSGRGSTLGRLYF	10	TRBV18	TRBJ2-5	CASSHAAGLAGLQETQYF	13							1
FQ	TRAV9-2	TRAJ13	CALSDPSGGYQKVTF	10	TRBV27	TRBJ2-3	CASSFGPRDTQYF	8							1
FR	-	-	-	2	TRBV12-3;TRBV12-4	TRBJ2-7	CASSLASGLYEQYF	9									1
FS	-	-	-	2	TRBV13	TRBJ2-7	CASSLGTYEQYV	7									1
FT	-	-	-	2	TRBV13	TRBJ2-7	CASSWTGGEQYF	7									1
FU	-	-	-	2	TRBV19	TRBJ1-1	CASGSGAFF	4									1
FV	-	-	-	2	TRBV19	TRBJ1-1	CASSMVMNTEAFF	8									1
FW	-	-	-	2	TRBV19	TRBJ1-2	CASSYGVYGYTF	7									1
FX	-	-	-	2	TRBV19	TRBJ2-1	CASSAIAGAYNEQFF	10									1
FY	-	-	-	2	TRBV19	TRBJ2-1	CASSIISGGAPAF	8									1
FZ	-	-	-	2	TRBV19	TRBJ2-1	CASSISITTYNEQFF	10									1
GA	-	-	-	2	TRBV19	TRBJ2-3	CASSIGADTQYF	7									1
GB	-	-	-	2	TRBV19	TRBJ2-3	CASSIISTDTQYF	8									1
GC	-	-	-	2	TRBV19	TRBJ2-3	CASSSTSTDTQYF	8									1
GD	-	-	-	2	TRBV27	TRBJ1-1	CASSFGQGTEAFF	8									1
GE	-	-	-	2	TRBV28	TRBJ1-1	CASSYMNTEAFF	7									1
GF	-	-	-	2	TRBV28	TRBJ2-7	CAISDTYEQYF	6									1
GG	-	-	-	2	TRBV29-1	TRBJ2-1	CSVEGGALIYNEQFF	10									1
GH	-	-	-	2	TRBV29-1	TRBJ2-5	CSVDVAGENQETQYF	10									1
GI	-	-	-	2	TRBV2	TRBJ2-5	CASTGTPRSQYF	7									1
GJ	-	-	-	2	TRBV4-1	TRBJ1-1	CASSLGQGATEAFF	9									1
GK	-	-	-	2	TRBV4-2	TRBJ1-1	CASSQDRVTEAFF	8									1
GL	-	-	-	2	TRBV9	TRBJ1-3	CASSVGDNSGNTIYF	10									1
GM	-	-	-	2	TRBV9	TRBJ2-5	CASSVDGSTRDPVL	9									1
GN	TRAV1-1	TRAJ11	CAVSGYSTLTF	6	TRBV27	TRBJ1-2	CASSSQGSLNYGYTF	10									1
GO	TRAV10	TRAJ20	CVVSPSNDYKLSF	8	TRBV10-2	TRBJ2-7	CASRTYRGQSYEQYF	10									1
GP	TRAV12-1	TRAJ11	CVVKVGYSTLTF	7	TRBV5-4	TRBJ1-6	CASSWDTDSPLHF	8									1
GQ	TRAV12-2	TRAJ13	CAVMHGGGYQKVTF	9	-	-	-	2									1
GR	TRAV12-2	TRAJ15	CAVNHQAGTALIF	8	TRBV6-5	TRBJ2-2	CASSYGQNTGELFF	9									1
GS	TRAV12-2	TRAJ20	CAVMGSNDYKLSF	8	TRBV10-2	TRBJ1-4	CASSGTATNEKLFF	9									1
GT	TRAV12-2	TRAJ26	CAVDNYGQNFVF	7	TRBV3-1;TRBV3-2	TRBJ2-5	CASSQVRTETQYF	8									1
GU	TRAV12-2	TRAJ31	CAVNNARLMF	5	TRBV3-1;TRBV3-2	TRBJ1-1	CASSWGQGARAFF	8									1
GV	TRAV12-2	TRAJ37	CAVNPSNTGKLIF	8	TRBV27	TRBJ1-1	CASSLSGASEAFF	8									1
GW	TRAV12-2	TRAJ52	CAVNAGGTSYGKLTF	10	TRBV27	TRBJ1-3	CASSLGTGNTIYF	8									1
GX	TRAV13-1	TRAJ28	CAAPGAGSYQLTF	8	-	-	-	2									1
GY	TRAV13-1	TRAJ6	CALVGGGSYIPTF	8	TRBV27	TRBJ1-1	CASSLSGNTEAFF	8									1
GZ	TRAV13-2	TRAJ15	CAENIRGQAGTALIF	10	-	-	-	2									1
HA	TRAV13-2	TRAJ42	CAELSQGNLIF	6	TRBV19	TRBJ2-1	CASSILAGGYNEQFF	10									1
HB	TRAV14/DV4	TRAJ27	CAMSPDNTNAGKSTF	10	-	-	-	2									1
HC	TRAV16	TRAJ35	CALKWRGFGNVLHC	9	TRBV19	TRBJ1-5	CASSMGQPQHF	6									1
HD	TRAV17	TRAJ20	CATDAANDYKLSF	8	TRBV15	TRBJ2-1	CATSREGLGGEQFF	9									1
HE	TRAV17	TRAJ23	CATVQIRNQGGKLIF	10	TRBV2	TRBJ2-1	CAITDSSYNEQFF	8									1
HF	TRAV17	TRAJ49	CAPHTGNQFYF	6	TRBV6-6	TRBJ2-2	CASSYPVEGISTGELFF	12									1
HG	TRAV19	TRAJ18	CALSSRGSTLGRLYF	10	TRBV19	TRBJ2-1	CASSIVGGAYNEQFF	10									1
HH	TRAV19	TRAJ36	CALSEAEQTGANNLFF	11	TRBV19	TRBJ2-1	CASSIMRGPYNEQFF	10									1
HI	TRAV19	TRAJ54	CALALIQGAQKLVF	9	TRBV19	TRBJ1-1	CASSPGGMNTEAFF	9									1
HJ	TRAV21	TRAJ41	CAVMNSNSGYALNF	9	TRBV29-1	TRBJ1-1	CSVGEGGYTEAFF	8									1
HK	TRAV21	TRAJ58	CAVPGIETSGSRLTF	10	TRBV19	TRBJ2-7	CASSIGSGQAYEQYF	10									1
HL	TRAV21	TRAJ58	CAVPGIETSGSRLTF	10	TRBV30	TRBJ1-2	CAWSVGSYGYTF	7									1
HM	TRAV22	TRAJ34	CAGLNTDKLIF	6	-	-	-	2									1
HN	TRAV25	TRAJ32	CAGPRGGATNKLIF	9	TRBV19	TRBJ2-1	CASSVSSYNEQFF	8									1
HO	TRAV29/DV5	TRAJ52	CAASEHAGGTSYGKLTF	12	TRBV6-1	TRBJ2-1	CASGLAGSYNEQFF	9									1
HP	TRAV29/DV5	TRAJ53	CAEMGSGGSNYKLTF	10	TRBV19	TRBJ1-1	CASRGGTEAFF	6									1
HQ	TRAV30	TRAJ20	CGTGGVNDYKLSF	8	TRBV19	TRBJ2-5	CASSVIAGGETQYF	9									1
HR	TRAV38-1	TRAJ57	CAFMKQEGGSEKLVF	10	TRBV11-2	TRBJ2-5	CASSFRRGKGETQYF	10									1
HS	TRAV38-2/DV8	TRAJ43	CAYRSVLRDMRF	7	-	-	-	2									1
HT	TRAV38-2/DV8	TRAJ45	CAYRTYLNSGGGADGLTF	13	TRBV19	TRBJ2-1	CASSIRGFYNEQFF	9									1
HU	TRAV41	TRAJ43	CAVPYNNNDMRF	7	TRBV6-5	TRBJ2-2	CASSYGQNTGELFF	9									1
HV	TRAV5	TRAJ11	CAEYRRDSTLTF	7	TRBV19	TRBJ2-5	CASSIGVEGTQYF	8									1
HW	TRAV5	TRAJ33	CAEKVDSNYQLIW	8	TRBV6-5	TRBJ2-2	CASSYGQGTGELFF	9									1
HX	TRAV8-1	TRAJ20	CAVNSNDYKLSF	7	TRBV29-1	TRBJ2-2	CSVEGANTGELFF	8									1
HY	TRAV8-4	TRAJ20	CAVSEVDDYKLSF	8	-	-	-	2									1
HZ	TRAV8-4	TRAJ20	CAVTFSNDYKLSF	8	TRBV19	TRBJ1-1	CASSISGGTEAFF	8									1
IA	TRAV8-4	TRAJ28	CAVIHSGAGSYQLTF	10	TRBV6-5	TRBJ2-5	CASSYSSGGAETQYF	10									1
IB	TRAV8-6	TRAJ35	CAVSDLNGFGNVLHC	10	TRBV19	TRBJ2-7	CASSMIQGSINEQYF	10									1
IC	TRAV8-6	TRAJ52	CAVSGGNAGGTSYGKLTF	13	TRBV19	TRBJ1-2	CASSIGYYGYTF	7									1
ID	TRAV9-2	TRAJ20	CAFNDYKLSF	5	TRBV6-5	TRBJ2-5	CASSYHSQETQYF	8									1
IE	-	-	-	2	TRBV11-2	TRBJ1-6	CASSLIQGAGSPLHF	10											1
IF	-	-	-	2	TRBV19	TRBJ2-1	CASSGPGTGYNEQFF	10											1
IG	TRAV26-1	TRAJ8	CIVRVVNTGFQKLVF	10	TRBV19	TRBJ2-3	CASSILSGRAQYF	8											1
IH	TRAV27	TRAJ42	CAGADGGSQGNLIF	9	TRBV19	TRBJ1-5	CASSIYSNQPQHF	8											1
II	TRAV30	TRAJ28	CGTERDSGAGSYQLTF	11	TRBV7-9	TRBJ2-3	CASSSGQGFTDTQYF	10											1
IJ	-	-	-	2	TRBV19	TRBJ1-5	CASSGTSNQPQHF	8										1
IK	-	-	-	2	TRBV19	TRBJ2-1	CASSIFGGGYNEQFF	10										1
IL	-	-	-	2	TRBV19	TRBJ2-1	CASSIMSGPSYNEQFF	11										1
IM	-	-	-	2	TRBV19	TRBJ2-1	CASSMVAGAYNEQFF	10										1
IN	-	-	-	2	TRBV19	TRBJ2-1	CASSSYSYNEQFF	8										1
IO	-	-	-	2	TRBV19	TRBJ2-7	CASKAFGGSYEQYF	9										1
IP	-	-	-	2	TRBV25-1	TRBJ2-1	CASSESDYNEQFF	8										1
IQ	-	-	-	2	TRBV9	TRBJ2-3	CASSEGFTSTDTQYF	10										1
IR	TRAV1-2	TRAJ23	CAVRDNQGGKLIF	8	TRBV19	TRBJ2-1	CASRGNEQFF	5										1
IS	TRAV12-2	TRAJ37	CAVTSNTGKLIF	7	TRBV6-5	TRBJ2-2	CASSYGTNTGELFF	9										1
IT	TRAV12-2	TRAJ38	CAVNINAGNNRKLIW	10	-	-	-	2										1
IU	TRAV12-2	TRAJ43	CAVRNNNDMRF	6	TRBV6-5	TRBJ2-2	CASSYGQGTGELFF	9										1
IV	TRAV12-3	TRAJ48	CAHSNFGNEKLTF	8	TRBV19	TRBJ2-3	CASSIVSTDTQYF	8										1
IW	TRAV13-1	TRAJ23	CAANNQGGKLIF	7	TRBV19	TRBJ2-3	CASSIFAGGDTQYF	9										1
IX	TRAV16	TRAJ17	CALPKAAGNKLTF	8	TRBV19	TRBJ2-7	CATGLLYEQYF	6										1
IY	TRAV16	TRAJ52	CAPAGGTSYGKLTF	9	TRBV19	TRBJ2-3	CASSIYSTDTQYF	8										1
IZ	TRAV17	TRAJ12	CATVDSSYKLIF	7	TRBV19	TRBJ2-1	CASSIVSGSYNEQFF	10										1
JA	TRAV27	TRAJ42	CAGGNGGSQGNLIF	9	TRBV19	TRBJ2-1	CASSIISGNEQFF	8										1
JB	TRAV35	TRAJ42	CAGRNYGGSQGNLIF	10	TRBV19	TRBJ1-5	CASSIQGNQPQHF	8										1
JC	TRAV38-1	TRAJ42	CAFMNYGGSQGNLIF	10	TRBV19	TRBJ2-7	CASSPHWSSYEQYF	9										1
JD	TRAV40	TRAJ57	CLLGYSQGGSEKLVF	10	TRBV10-3	TRBJ2-5	CAISEDRETQYF	7										1
JE	TRAV6	TRAJ45	CALNSGGGADGLTF	9	TRBV19	TRBJ2-7	CASSMFAGGPREQYF	10										1
JF	TRAV8-6	TRAJ31	CAVSENNNARLMF	8	TRBV19	TRBJ2-1	CASSWGGSNEQFF	8										1
JG	TRAV9-2	TRAJ36	CALSDQTGANNLFF	9	-	-	-	2										1
JH	TRAV9-2	TRAJ58	CALSEETSGSRLTF	9	-	-	-	2										1
JI	-	-	-	2	TRBV19	TRBJ2-3	CASSGRSTDTQYF	8														1																										1
JJ	-	-	-	2	TRBV19	TRBJ1-2	CASSTGLYGYTF	7														1
JK	TRAV27	TRAJ42	CAGAGGGSQGNLIF	9	TRBV19	TRBJ2-3	CASSTRSTDTQYF	8														1
JL	-	-	-	2	TRBV10-2	TRBJ1-1	CASWGGAVNTEAFF	9														1
JM	-	-	-	2	TRBV19	TRBJ1-1	CASSIRSDSEAFF	8														1
JN	-	-	-	2	TRBV19	TRBJ1-1	CASSLGGTEAFF	7														1
JO	-	-	-	2	TRBV2	TRBJ2-7	CASIQWVRRRNPSYEQYF	13														1
JP	TRAV12-1	TRAJ42	CVVNLGGGSQGNLIF	10	TRBV19	TRBJ2-7	CARSSRAATEQYF	8														1
JQ	TRAV12-2	TRAJ30	CALRRDDKIIF	6	-	-	-	2														1
JR	TRAV13-1	TRAJ42	CAASGGGSQGNLIF	9	TRBV19	TRBJ2-5	CASSMRSQETQYF	8														1
JS	TRAV21	TRAJ11	CAVTRYSTLTF	6	TRBV5-4	TRBJ2-4	CASSAGQGVKNIQYF	10														1
JT	TRAV22	TRAJ49	CAAVDGRVLWGQFYF	10	TRBV19	TRBJ2-5	CASSIRSQETQYF	8														1
JU	TRAV25	TRAJ42	CAGVYGGSQGNLIF	9	TRBV19	TRBJ2-5	CASSGRSSGTQYF	8														1
JV	TRAV27	TRAJ42	CAGAGGGSQGNLIF	9	TRBV19	TRBJ2-2	CASSLRSSGELFF	8														1
JW	TRAV27	TRAJ42	CAGNYGGSQGNLIF	9	TRBV19	TRBJ2-7	CASSIRASYEQYF	8														1
JX	TRAV29/DV5	TRAJ58	CAARTSGSRLTF	7	TRBV19	TRBJ1-1	CASSIYRFTEAFF	8														1
JY	TRAV38-1	TRAJ52	CAFMNNAGGTSYGKLTF	12	TRBV19	TRBJ1-2	CASSAGSYGYTF	7														1
JZ	TRAV38-1	TRAJ52	CAFMTNAGGTSYGKLTF	12	TRBV19	TRBJ1-2	CASSTGSYGYTF	7														1
KA	TRAV38-2/DV8	TRAJ33	CAYRSMSNYQLIW	8	TRBV19	TRBJ2-1	CASSIGTSGDYNEQFF	11														1
KB	TRAV3	TRAJ20	CAVRDMAFNDYKLSF	10	TRBV19	TRBJ1-3	CASSDWSGNTIYF	8														1
KC	TRAV41	TRAJ42	CAGSQGNLIF	5	TRBV28	TRBJ1-1	CASSLYRGGTEAFF	9														1
KD	TRAV8-4	TRAJ27	CAVTYTNAGKSTF	8	TRBV19	TRBJ2-7	CASSARSGYEQYF	8														1
KE	TRAV8-1	TRAJ30	CAVNEDDKIIF	6	TRBV19	TRBJ2-1	CASSTRSAIEQFF	8													1		1
KF	TRAV12-2	TRAJ43	CAVKDNNDMRF	6	TRBV20-1	TRBJ1-5	CSASRGQYSNQPQHF	10															1
KG	TRAV22	TRAJ40	CAVERNSGTYKYIF	9	TRBV4-3	TRBJ2-3	CASSRDPVTGPTDTQYF	12															1
KH	TRAV35	TRAJ42	CAGQNYGGSQGNLIF	10	TRBV19	TRBJ1-1	CASSIYLLGTEAFF	9															1
KI	TRAV27	TRAJ42	CAGGGGGSQGNLIF	9	-	-	-	2																2
KJ	-	-	-	2	TRBV19	TRBJ2-7	CASSSRSSYEQYF	8																1																					1			1
KK	-	-	-	2	TRBV19	TRBJ1-5	CASSIFGGSNQPQHF	10																1
KL	-	-	-	2	TRBV19	TRBJ2-3	CASSIVSVADTQYF	9																1
KM	-	-	-	2	TRBV4-3	TRBJ1-1	CASSQETGVGTEAFF	10																1
KN	TRAV12-1	TRAJ37	CVVNAEKNSGNTGKLIF	12	TRBV19	TRBJ2-1	CASSIYGSDEQFF	8																1
KO	TRAV13-1	TRAJ42	CAASGGGSQGNLIF	9	TRBV19	TRBJ2-5	CASSIRSQETQYF	8																1
KP	TRAV26-2	TRAJ42	CVGGGSQGNLIF	7	TRBV19	TRBJ1-5	CASSDRSSQPQHF	8																1
KQ	TRAV26-2	TRAJ44	CILRVSGTASKLTF	9	TRBV19	TRBJ2-2	CASSTRSTGELFF	8																1
KR	TRAV41	TRAJ34	CAVSADKLIF	5	-	-	-	2																1
KS	TRAV5	TRAJ42	CAETIGGRSQGNLIF	10	TRBV19	TRBJ2-7	CASSSRGGHEQYF	8																1
KT	TRAV9-2	TRAJ13	CALMSGGYQKVTF	8	TRBV27	TRBJ2-7	CASSFGQGADEQYF	9																1
KU	-	-	-	2	TRBV19	TRBJ1-1	CASSIYGSVGTEAFF	10												1
KV	-	-	-	2	TRBV19	TRBJ1-2	CASSVFVGEGYTF	8												1
KW	-	-	-	2	TRBV19	TRBJ1-5	CASSLMGNQPQHF	8												1
KX	-	-	-	2	TRBV19	TRBJ2-1	CASSIGGASYNEQFF	10												1
KY	-	-	-	2	TRBV19	TRBJ2-1	CASSLTSLANEQFF	9												1
KZ	-	-	-	2	TRBV19	TRBJ2-2	CASSSLITGELFF	8												1
LA	-	-	-	2	TRBV19	TRBJ2-3	CASAWLSTDTQYF	8												1
LB	-	-	-	2	TRBV19	TRBJ2-3	CASSIVSGDTQYF	8												1
LC	-	-	-	2	TRBV19	TRBJ2-5	CASKTLAGARETQYF	10												1
LD	-	-	-	2	TRBV19	TRBJ2-5	CASSSPSGGTQYF	8												1
LE	-	-	-	2	TRBV19	TRBJ2-7	CASSIRGSYEQYF	8												1
LF	-	-	-	2	TRBV27	TRBJ2-2	CATQAGMGTGELFF	9												1
LG	-	-	-	2	TRBV6-5	TRBJ2-2	CASSYGWNTGELFF	9												1
LH	TRAV1-2	TRAJ33	CAVRPLDSNYQLIW	9	TRBV2	TRBJ2-1	CASRPGDNEQFF	7												1
LI	TRAV10	TRAJ9	CVVSPVAGGFKTIF	9	TRBV19	TRBJ1-2	CASSISGASNYGYTF	10												1
LJ	TRAV12-1	TRAJ12	CVVNYQGDSSYKLIF	10	TRBV20-1	TRBJ2-3	CSPGLYLASATDTQYF	11												1
LK	TRAV12-1	TRAJ42	CVGGLGGGSQGNLIF	10	TRBV19	TRBJ2-1	CASSLRAGDNEQFF	9												1
LL	TRAV12-2	TRAJ26	CAVDNYGQNFVF	7	TRBV2	TRBJ2-7	CASSEREQYF	5												1
LM	TRAV12-2	TRAJ31	CAVPRNNNARLMF	8	TRBV19	TRBJ1-5	CASSVYSNQPQHF	8												1
LN	TRAV12-2	TRAJ8	CAVKPASFQKLVF	8	TRBV24-1	TRBJ2-1	CATSDLGDGGNEQFF	10												1
LO	TRAV13-1	TRAJ37	CAAFSGNTGKLIF	8	TRBV19	TRBJ2-1	CASSILDEQFF	6												1
LP	TRAV14/DV4	TRAJ11	CAMREREVNSGYSTLTF	12	TRBV28	TRBJ2-7	CASSSQDLTSYEQYF	10												1
LQ	TRAV14/DV4	TRAJ31	CAMRDHNNARLMF	8	TRBV19	TRBJ1-2	CASGNYGYTF	5												1
LR	TRAV19	TRAJ6	CALSEAGSGGSYIPTF	11	TRBV19	TRBJ2-4	CASSIFLGQDQYF	8												1
LS	TRAV27	TRAJ37	CAGASGNTGKLIF	8	TRBV19	TRBJ2-7	CASSVRSSYEQYF	8												1
LT	TRAV29/DV5	TRAJ39	CAASRGNAGNMLTF	9	TRBV4-1	TRBJ1-2	CASSQDLGTVYGYTF	10												1
LU	TRAV30	TRAJ36	CEDGANNLFF	5	TRBV19	TRBJ1-2	CAASTGIYGYTF	7												1
LV	TRAV35	TRAJ31	CAGLENNARLMF	7	TRBV19	TRBJ2-1	CASSLAGTMGQFF	8												1
LW	TRAV5	TRAJ42	CAETIGGRSQGNLIF	10	TRBV19	TRBJ2-7	CASSIRSSYEQYF	8												1
LX	TRAV6	TRAJ42	CALDMGGGSQGNLIF	10	TRBV19	TRBJ2-3	CASSIRATDTQYF	8												1
LY	TRAV8-2	TRAJ49	CVVSDTAGNQFYF	8	TRBV19	TRBJ1-5	CASSIFAGSNQPQHF	10												1
LZ	-	-	-	2	TRBV19	TRBJ1-2	CASSIGVYGYTF	7													1																		1							1
MA	TRAV35	TRAJ42	CAGQLGGGSQGNLIF	10	TRBV19	TRBJ2-7	CASSLRSSYEQYF	8													1
MB	-	-	-	2	TRBV19	TRBJ2-5	CASSIRSQETQYF	8													1
MC	-	-	-	2	TRBV19	TRBJ1-1	CASSTRSGGTEAFF	9													1
MD	-	-	-	2	TRBV19	TRBJ1-1	CASTSGNTEAFF	7													1
ME	-	-	-	2	TRBV19	TRBJ1-2	CASSDRAAGGYTF	8													1
MF	-	-	-	2	TRBV19	TRBJ1-2	CASSIGTYGYTF	7													1
MG	-	-	-	2	TRBV19	TRBJ1-2	CASSSELRGLNYGYTF	11													1
MH	-	-	-	2	TRBV19	TRBJ1-3	CASSIFAVSGNTIYF	10													1
MI	-	-	-	2	TRBV6-2	TRBJ2-7	CASSYGQFISYEQYF	10													1
MJ	TRAV1-1	TRAJ39	CAVRDKRAEDNAGNMLTF	13	TRBV19	TRBJ2-1	CASSIRSGNEQFF	8													1
MK	TRAV10	TRAJ36	CVVPGANNLFF	6	TRBV19	TRBJ2-2	CASSPFHTGELFF	8													1
ML	TRAV12-2	TRAJ42	CAVNGGGGSQGNLIF	10	TRBV19	TRBJ2-7	CASSIRGAQEQYF	8													1
MM	TRAV12-2	TRAJ42	CAVNSGGGSQGNLIF	10	TRBV19	TRBJ2-7	CASSIRSASEQYF	8													1
MN	TRAV12-3	TRAJ42	CAMSGNGGSQGNLIF	10	TRBV19	TRBJ1-1	CASSLRSNTEAFF	8													1
MO	TRAV13-1	TRAJ31	CAASGNNNARLMF	8	TRBV19	TRBJ2-1	CASSIRSNYNEQFF	9													1
MP	TRAV14/DV4	TRAJ41	CAMSFSGYALNF	7	TRBV12-3;TRBV12-4	TRBJ1-2	CASTETGPYGYTF	8													1
MQ	TRAV17	TRAJ42	CATDAGGGSQGNLIF	10	TRBV19	TRBJ2-5	CASSIRSLETQYF	8													1
MR	TRAV19	TRAJ18	CALSEASDRGSTLGRLYF	13	TRBV19	TRBJ1-1	CASSPHGGSNTEAFF	10													1
MS	TRAV25	TRAJ42	CAGSNGGSQGNLIF	9	TRBV19	TRBJ2-2	CASSIRSTGELFF	8													1
MT	TRAV27	TRAJ37	CAGASGNTGKLIF	8	TRBV19	TRBJ2-4	CASSTFSRDIQYF	8													1
MU	TRAV27	TRAJ42	CASPFGGGSQGNLIF	10	TRBV19	TRBJ2-7	CASSIRSGYEQYF	8													1
MV	TRAV38-1	TRAJ52	CAFMTNAGGTSYGKLTF	12	TRBV19	TRBJ2-1	CASSIPGGGEQFF	8													1
MW	TRAV20	TRAJ36	CAVPDFKTGANNLFF	10	TRBV29-1	TRBJ2-7	CSVVSRDSYEQYF	8																		1	1
MX	-	-	-	2	TRBV19	TRBJ2-1	CASSMFPGRNEQFF	9																			1
MY	-	-	-	2	TRBV20-1	TRBJ2-1	CSARGWGLSYNEQFF	10																			1
MZ	-	-	-	2	TRBV29-1	TRBJ2-3	CSVVASGNPDTQYF	9																			1
NA	TRAV13-1	TRAJ57	CAANGSEKLVF	6	TRBV19	TRBJ1-2	CASSFTVFTGYTF	8																			1
NB	TRAV14/DV4	TRAJ57	CARQGGSEKLVF	7	TRBV19	TRBJ1-3	CASSIYRWNTIYF	8																			1
NC	TRAV17	TRAJ26	CATPSRNNYGQNFVF	10	TRBV19	TRBJ2-1	CASSIFSGLNEQFF	9																			1
ND	TRAV17	TRAJ8	CATYTGFQKLVF	7	TRBV4-1	TRBJ1-5	CASSGWLVQGNQPQHF	11																			1
NE	TRAV21	TRAJ11	CALGGYSTLTF	6	TRBV6-5	TRBJ2-3	CASSNYRPFSTDTQYF	11																			1
NF	TRAV22	TRAJ34	CAVVPAYNTDKLIF	9	TRBV19	TRBJ1-2	CASSWTVNYGYTF	8																			1
NG	TRAV38-2/DV8	TRAJ31	CAYDSNNNARLMF	8	-	-	-	2																			1
NH	-	-	-	2	TRBV20-1	TRBJ2-3	CSARGEDTDTQYF	8																				1
NI	TRAV21	TRAJ42	CAAGGSQGNLIF	7	TRBV19	TRBJ1-3	CASSLGFGNTIYF	8																					1
NJ	TRAV35	TRAJ58	CAGQLETSGSRLTF	9	TRBV19	TRBJ2-1	CASSIFQFNEQFF	8																					1
NK	-	-	-	2	TRBV19	TRBJ2-1	CASSIYGGGYNEQFF	10																	1																								1
NL	-	-	-	2	TRBV12-3;TRBV12-4	TRBJ1-2	CASSFGQGYGYTF	8																	1
NM	-	-	-	2	TRBV19	TRBJ1-1	CASGQGATEAFF	7																	1
NN	-	-	-	2	TRBV19	TRBJ1-1	CASSMAGNTEAFF	8																	1
NO	-	-	-	2	TRBV19	TRBJ2-1	CASQIYGGGDEQFF	9																	1
NP	-	-	-	2	TRBV19	TRBJ2-1	CASSLLAGVYNEQFF	10																	1
NQ	-	-	-	2	TRBV20-1	TRBJ1-3	CSASGARAGNTIYF	9																	1
NR	-	-	-	2	TRBV20-1	TRBJ2-7	CSARPSDRAYEQYF	9																	1
NS	-	-	-	2	TRBV3-1;TRBV3-2	TRBJ2-7	CASSHLYEQYF	6																	1
NT	-	-	-	2	TRBV4-3	TRBJ1-4	CASSQIDTDEKLFF	9																	1
NU	-	-	-	2	TRBV5-4	TRBJ2-3	CASSWTAAYTDTQYF	10																	1
NV	-	-	-	2	TRBV6-2	TRBJ2-5	CASSYELTGTSLETQYF	12																	1
NW	-	-	-	2	TRBV9	TRBJ2-3	CASSVEMGQITDTQYF	11																	1
NX	TRAV12-2	TRAJ10	CAVNMGWRLTGGGNKLTF	13	TRBV12-3;TRBV12-4	TRBJ1-2	CASSFGTGGFYTF	8																	1
NY	TRAV12-2	TRAJ13	CAVNAGGGYQKVTF	9	TRBV6-5	TRBJ1-1	CASSSGDSNTEAFF	9																	1
NZ	TRAV14/DV4	TRAJ43	CAMREGRDNDMRF	8	TRBV19	TRBJ1-1	CASSTVDRSEHMNTEAFF	13																	1
OA	TRAV14/DV4	TRAJ54	CAMRESQGAQKLVF	9	TRBV19	TRBJ2-1	CASSITSVNEQFF	8																	1
OB	TRAV16	TRAJ16	CAFYGQKLLF	5	TRBV19	TRBJ1-2	CASSVAQYGYTF	7																	1
OC	TRAV19	TRAJ23	CALRVYNQGGKLIF	9	TRBV19	TRBJ2-7	CASSPHSAFYEQYF	9																	1
OD	TRAV19	TRAJ31	CALSEAKNNNARLMF	10	TRBV19	TRBJ2-7	CASSIFQAPSYEQYF	10																	1
OE	TRAV19	TRAJ34	CALNTDKLIF	5	TRBV12-3;TRBV12-4	TRBJ1-6	CASSLEDRVIGSPLHF	11																	1
OF	TRAV19	TRAJ40	CALSEASPTGTYKYIF	11	TRBV19	TRBJ2-1	CASSLSGPYNEQFF	9																	1
OG	TRAV19	TRAJ42	CALSVKDGGSQGNLIF	11	TRBV19	TRBJ2-1	CASSALSGIYNEQFF	10																	1
OH	TRAV19	TRAJ5	CALSEGTGRRALTF	9	TRBV14	TRBJ2-1	CASSLVSSYNEQFF	9																	1
OI	TRAV21	TRAJ11	CAVAGYSTLTF	6	TRBV19	TRBJ1-1	CASSRTGGAGNTEAFF	11																	1
OJ	TRAV21	TRAJ31	CAPSDNNARLMF	7	TRBV19	TRBJ2-1	CASSIMAAGGTEQFF	10																	1
OK	TRAV21	TRAJ31	CAVVRNNNARLMF	8	TRBV19	TRBJ1-1	CASSVRGGTEAFF	8																	1
OL	TRAV21	TRAJ40	CAVVFRTSGTYKYIF	10	TRBV19	TRBJ2-7	CASSIYGYGEQYF	8																	1
OM	TRAV25	TRAJ20	CAGQGSNDYKLSF	8	TRBV11-2	TRBJ2-1	CASSFESSYNEQFF	9																	1
ON	TRAV26-1	TRAJ39	CIVRVVNAGNMLTF	9	TRBV30	TRBJ2-1	CAWGLTGGWNEQFF	9																	1
OO	TRAV26-2	TRAJ37	CILRTTGSSNTGKLIF	11	TRBV19	TRBJ1-5	CASSGFDGSNQPQHF	10																	1
OP	TRAV26-2	TRAJ43	CILRDAGSGNNDMRF	10	TRBV9	TRBJ2-1	CASSAYDWDEQFF	8																	1
OQ	TRAV29/DV5	TRAJ40	CAASAINSGTYKYIF	10	TRBV27	TRBJ2-7	CASSLFTGAFYEQYF	10																	1
OR	TRAV29/DV5	TRAJ43	CAARRNNDMRF	6	TRBV4-3	TRBJ2-1	CASSYGTGFNEQFF	9																	1
OS	TRAV30	TRAJ33	CGTGSMDSNYQLIW	9	TRBV19	TRBJ1-1	CASSISGLEAFF	7																	1
OT	TRAV35	TRAJ12	CAGQTTGDSSYKLIF	10	TRBV19	TRBJ1-6	CASSTFLGGRSPLHF	10																	1
OU	TRAV35	TRAJ34	CAGVARSYNTDKLIF	10	TRBV19	TRBJ2-2	CASSIMGPGELFF	8																	1
OV	TRAV35	TRAJ42	CAGQSGGSQGNLIF	9	TRBV19	TRBJ2-1	CASSISGGSEQFF	8																	1
OW	TRAV38-2/DV8	TRAJ30	CAYRSAIDDKIIF	8	TRBV2	TRBJ1-3	CASSELGRSSSGNTIYF	12																	1
OX	TRAV38-2/DV8	TRAJ31	CAYRRHNNARLMF	8	TRBV29-1	TRBJ2-3	CSVITDTQYF	5																	1
OY	TRAV38-2/DV8	TRAJ49	CAYRSLNTGNQFYF	9	TRBV25-1	TRBJ2-1	CASSDFAPDLTSGDYNEQFF	15																	1
OZ	TRAV38-2/DV8	TRAJ58	CAYRGEETSGSRLTF	10	TRBV9	TRBJ2-3	CASSASGTTDTQYF	9																	1
PA	TRAV3	TRAJ26	CAVRDNYGQNFVF	8	TRBV19	TRBJ2-7	CASSIVNSAPTYEQYF	11																	1
PB	TRAV3	TRAJ30	CAVRDRDDKIIF	7	TRBV19	TRBJ1-1	CASSIYHLNPEAFF	9																	1
PC	TRAV5	TRAJ21	CAPLRDNFNKFYF	8	TRBV27	TRBJ2-7	CASSLYPGSYEQYF	9																	1
PD	TRAV8-1	TRAJ45	CAVNANSGGGADGLTF	11	TRBV19	TRBJ2-1	CASSTYSGSYNEQFF	10																	1
PE	TRAV8-1	TRAJ9	CAVNGGFKTIF	6	-	-	-	2																	1
PF	TRAV8-2	TRAJ44	CVVISTGTASKLTF	9	TRBV19	TRBJ1-2	CASKGGGGYTF	6																	1
PG	TRAV8-3	TRAJ54	CAVGLIQGAQKLVF	9	TRBV4-1	TRBJ1-2	CASSYTYGYTF	6																	1
PH	-	-	-	2	TRBV9	TRBJ2-3	CASSPWDTDTQYF	8																		1
PI	TRAV12-2	TRAJ52	CAVNIGGTSYGKLTF	10	TRBV7-9	TRBJ2-1	CASSLVIGEQFF	7																		1
PJ	TRAV19	TRAJ49	CALKSTGNQFYF	7	TRBV7-2	TRBJ2-2	CASSSFDLDITGELFF	11																		1
PK	TRAV27	TRAJ42	CASNYGGSQGNLIF	9	TRBV19	TRBJ2-7	CASSIRSSYEQYF	8																								1		1
PL	TRAV19	TRAJ28	CALSEAGAGSYQLTF	10	TRBV19	TRBJ2-1	CASSITSGGLNEQFF	10																						1		1
PM	TRAV9-2	TRAJ4	CALLSGGYNKLIF	8	TRBV27	TRBJ1-4	CASSFGQGDEKLFF	9																								1
PN	-	-	-	2	TRBV19	TRBJ1-5	CASSIFQSGNQPQHF	10																								1
PO	-	-	-	2	TRBV19	TRBJ2-1	CASTARSSYNEQFF	9																								1
PP	-	-	-	2	TRBV28	TRBJ2-4	CASSFSFILTPSQPINIQYF	15																								1
PQ	-	-	-	2	TRBV7-8	TRBJ2-3	CASSLVVPGTDTQYF	10																								1
PR	TRAV13-1	TRAJ30	CAARMNRDDKIIF	8	-	-	-	2																								1
PS	TRAV13-1	TRAJ42	CAASGGGSQGNLIF	9	TRBV19	TRBJ2-1	CASSTRSSYNEQFF	9																								1
PT	TRAV13-1	TRAJ50	CAARGTSYDKVIF	8	TRBV19	TRBJ2-1	CASSMFGGGYNEQFF	10																								1
PU	TRAV14/DV4	TRAJ49	CAMREGSNTGNQFYF	10	TRBV4-3	TRBJ2-5	CASSLGLYDIEETQYF	11																								1
PV	TRAV14/DV4	TRAJ52	CAMRGDAGGTSYGKLTF	12	TRBV19	TRBJ1-5	CASSMYSNQPQHF	8																								1
PW	TRAV17	TRAJ42	CATDAGGGSQGNLIF	10	TRBV19	TRBJ2-3	CASSHRSTDTQYF	8																								1
PX	TRAV19	TRAJ52	CALTGDLGGTSYGKLTF	12	TRBV28	TRBJ1-1	CASSLRDRGRGGTEAFF	12																								1
PY	TRAV24	TRAJ37	CAPGGDNTGKLIF	8	TRBV19	TRBJ2-3	CASSGRSADTQYF	8																								1
PZ	TRAV27	TRAJ42	CATGGSQGNLIF	7	TRBV19	TRBJ2-7	CASSIRSSYEQYF	8																								1
QA	TRAV38-1	TRAJ52	CAFMKGAGGTSYGKLTF	12	TRBV19	TRBJ1-2	CASSWGSYGYTF	7																								1
QB	TRAV38-2/DV8	TRAJ52	CAYSVNAGGTSYGKLTF	12	TRBV19	TRBJ1-2	CASSMGVYGYTF	7																								1
QC	TRAV3	TRAJ27	CAVRDGHTNAGKSTF	10	TRBV19	TRBJ2-1	CASSIASVEGGQFF	9																								1
QD	TRAV6	TRAJ6	CALVGGSYIPTF	7	TRBV7-3	TRBJ2-3	CASSTMGNAPLDTQYF	11																								1
QE	TRAV8-3	TRAJ33	CAVGGVGFLDSNYQLIW	12	TRBV28	TRBJ1-1	CASSSLSLDRGGGQAFF	12																								1
QF	TRAV8-3	TRAJ52	CAVGASAGGTSYGKLTF	12	TRBV19	TRBJ1-5	CASSTGQPQHF	6																								1
QG	TRAV8-4	TRAJ42	CAAPPEESQGNLIF	9	TRBV19	TRBJ2-7	CASSIRSSYEQYF	8																								1
QH	TRAV8-3	TRAJ18	CAALDRGSTLGRLYF	10	TRBV19	TRBJ2-1	CATAPLSINEQFF	8																									1
QI	-	-	-	2	TRBV19	TRBJ2-1	CASSVLAGGYNEQFF	10																										1
QJ	TRAV14/DV4	TRAJ12	CAMRENRMDSSYKLIF	11	TRBV18	TRBJ1-5	CASSPDRGLLNQPQHF	11																										1
QK	TRAV21	TRAJ11	CALSGYSTLTF	6	TRBV5-4	TRBJ2-2	CASSSESPGELFF	8																						2
QL	-	-	-	2	TRBV19	TRBJ1-1	CASSLTGGLGTEAFF	10																						1
QM	-	-	-	2	TRBV19	TRBJ1-2	CASSIFFTSSGGYTF	10																						1
QN	-	-	-	2	TRBV19	TRBJ2-7	CASSTGVPLSEQYF	9																						1
QO	TRAV1-2	TRAJ12	CAVKNLDSSYKLIF	9	TRBV3-1	TRBJ2-5	CASSWGGRPIETQYF	10																						1
QP	TRAV1-2	TRAJ27	CAVTANAGKSTF	7	TRBV5-6	TRBJ2-7	CASSWTGGGSGEQYF	10																						1
QQ	TRAV1-2	TRAJ30	CAVRALNRDDKIIF	9	TRBV20-1	TRBJ1-1	CSARGRRDKAFF	7																						1
QR	TRAV12-1	TRAJ42	CVVTGGHGGSQGNLIF	11	TRBV6-1	TRBJ1-5	CASSEVGAYSNQPQHF	11																						1
QS	TRAV12-2	TRAJ18	CAVSRGSTLGRLYF	9	TRBV4-3	TRBJ1-1	CASSQDYGLEAFF	8																						1
QT	TRAV12-2	TRAJ52	CAVNGGGTSYGKLTF	10	TRBV19	TRBJ2-1	CASSTRSAHEQFF	8																						1
QU	TRAV12-2	TRAJ53	CAVTGSNYKLTF	7	TRBV19	TRBJ2-1	CASSITSGGYNEQFF	10																						1
QV	TRAV13-1	TRAJ48	CAASNFGNEKLTF	8	-	-	-	2																						1
QW	TRAV16	TRAJ21	CALGTGNFNKFYF	8	TRBV5-1	TRBJ2-3	CASRELEGATDTQYF	10																						1
QX	TRAV19	TRAJ44	CALSEYPSTTGTASKLTF	13	TRBV19	TRBJ2-1	CASSIYQGVYNEQFF	10																						1
QY	TRAV20	TRAJ15	CAVQADQAGTALIF	9	TRBV6-1	TRBJ1-5	CASSEAEWGSAQPQHF	11																						1
QZ	TRAV21	TRAJ11	CAPSGYSTLTF	6	TRBV5-4	TRBJ1-1	CASSFSTGANTEAFF	10																						1
RA	TRAV21	TRAJ31	CAVNEVDGARLMF	8	TRBV19	TRBJ2-2	CASSGVGGGELFF	8																						1
RB	TRAV25	TRAJ20	CAGADSNDYKLSF	8	TRBV6-5	TRBJ1-4	CASSLRTGRWEKLFF	10																						1
RC	TRAV26-1	TRAJ36	CIVRETGANNLFF	8	TRBV19	TRBJ2-1	CASSIFSAYNEQFF	9																						1
RD	TRAV27	TRAJ27	CAGADTNAGKSTF	8	TRBV19	TRBJ2-7	CASSIFHTHYEQYF	9																						1
RE	TRAV29/DV5	TRAJ15	CAASAANQAGTALIF	10	TRBV4-3	TRBJ1-2	CASSPGQGWNGYTF	9																						1
RF	TRAV29/DV5	TRAJ21	CAANNDNFNKFYF	8	TRBV13	TRBJ1-4	CASSGGGVDEKLFF	9																						1
RG	TRAV38-1	TRAJ40	CAFAPSGTYKYIF	8	TRBV19	TRBJ2-6	CASSMGGGATVLTF	9																						1
RH	TRAV38-1	TRAJ52	CAPRPANAGGTSYGKLTF	13	TRBV19	TRBJ2-1	CASSLTSSSYNEQFF	10																						1
RI	TRAV38-2/DV8	TRAJ27	CAYRSLNAGKSTF	8	TRBV19	TRBJ1-5	CASSIYGMGNQPQHF	10																						1
RJ	TRAV38-2/DV8	TRAJ50	CAYRSALMKTSYDKVIF	12	TRBV4-2	TRBJ1-1	CASSQDTGMNTEAFF	10																						1
RK	TRAV38-2/DV8	TRAJ58	CAYKVGETSGSRLTF	10	TRBV14	TRBJ2-7	CASSLGMGLPYEQYF	10																						1
RL	TRAV39	TRAJ54	CAVGKIQGAQKLVF	9	TRBV19	TRBJ2-4	CASSMVGGAKNIQYF	10																						1
RM	TRAV3	TRAJ34	CAVSLLTGDKLIF	8	TRBV2	TRBJ2-7	CASRAGQGIHEQYF	9																						1
RN	TRAV3	TRAJ36	CAVRDGTGANNLFF	9	TRBV19	TRBJ2-3	CASSIATVDTQYF	8																						1
RO	TRAV4	TRAJ9	CLVGPNTGGFKTIF	9	TRBV19	TRBJ2-1	CASSYLAGGLINEQFF	11																						1
RP	TRAV9-2	TRAJ24	CALSADSWGKLQF	8	TRBV13	TRBJ2-1	CASSSGSSGGSYNEQFF	12																						1
RQ	TRAV38-1	TRAJ52	CAFMKDAGGTSYGKLTF	12	TRBV19	TRBJ1-2	CASSIGYYGYTF	7																							1																	1
RR	TRAV10	TRAJ5	CVVSLDTGRRALTF	9	TRBV12-4	TRBJ2-3	CASSFGTSSDTQYF	9																							1
RS	TRAV12-2	TRAJ42	CAVTRGSQGNLIF	8	TRBV19	TRBJ2-1	CASSIVSVDEQFF	8																							1
RT	TRAV13-1	TRAJ33	CAASKMDSNYQLIW	9	TRBV25-1	TRBJ1-5	CASSAQSNQPQHF	8																							1
RU	TRAV19	TRAJ43	CALSEVGGNNDMRF	9	-	-	-	2																							1
RV	TRAV30	TRAJ27	CGTVYTNAGKSTF	8	TRBV19	TRBJ1-6	CASSTRSGSPLHF	8																							1
RW	TRAV38-1	TRAJ52	CAFTPSAGGTSYGKLTF	12	TRBV19	TRBJ1-2	CASSIGSYGYTF	7																							1
RX	TRAV38-2/DV8	TRAJ57	CAYRSARGGSEKLVF	10	TRBV19	TRBJ2-1	CASSILAGGYNEQFF	10																							1
RY	TRAV8-6	TRAJ6	CAVSDGSGGSYIPTF	10	TRBV19	TRBJ2-7	CASSMYLVSLNEQYF	10																							1
RZ	TRAV9-2	TRAJ4	CAMPSGGYNKLIF	8	TRBV27	TRBJ2-3	CASSFGQGSDTQYF	9																							1
SA	TRAV27	TRAJ42	CAAGGSQGNLIF	7	TRBV19	TRBJ2-7	CASSIRSSYEQYF	8																													1							1
SB	-	-	-	2	TRBV27	TRBJ2-5	CASSPTVAGAPETQYF	11																													1
SC	TRAV1-2	TRAJ23	CAVRGPLSQGGKLIF	10	TRBV28	TRBJ1-6	CASSLLQGGSSPLHF	10																													1
SD	TRAV14/DV4	TRAJ45	CAMREGQWRSGGGADGLTF	14	TRBV6-5	TRBJ2-1	CASRQTSGSYNEQFF	10																													1
SE	TRAV26-1	TRAJ29	CIVRLSYSGNTPLVF	10	TRBV3-1;TRBV3-2	TRBJ1-1	CASSQVWKREDTEAFF	11																													1
SF	TRAV6	TRAJ33	CAPERGKKDSNYQLIW	11	TRBV6-5	TRBJ2-7	CASSYGTGSYEQYF	9																													1
SG	TRAV20	TRAJ42	CAVNYGGSQGNLIF	9	TRBV27	TRBJ2-1	CASRLAGVSYNEQFF	10																														1
SH	TRAV27	TRAJ42	CAGAGGGSQGNLIF	9	-	-	-	2																														1
SI	TRAV27	TRAJ42	CAGARGGSQGNLIF	9	TRBV19	TRBJ2-7	CASSIRSSYEQYF	8																														1
SJ	TRAV27	TRAJ42	CAGEGGGSQGNLIF	9	TRBV19	TRBJ2-7	CASSVRSSYEQYF	8																														1
SK	-	-	-	2	TRBV19	TRBJ1-5	CASSVYSNQPQHF	8																											2
SL	-	-	-	2	TRBV19	TRBJ1-3	CASSGNSGNTIYF	8																											1
SM	-	-	-	2	TRBV19	TRBJ2-7	CASNGGSYEQYF	7																											1
SN	-	-	-	2	TRBV27	TRBJ2-1	CASSYRDHNEQFF	8																											1
SO	TRAV12-2	TRAJ30	CAVNRDDKIIF	6	TRBV19	TRBJ2-3	CASSIRSGDTQYF	8																											1
SP	TRAV14/DV4	TRAJ10	CAMREDTGGGNKLTF	10	TRBV4-2	TRBJ1-1	CASSQVFRDRGNTEAFF	12																											1
SQ	TRAV17	TRAJ24	CATDAPDSWGKFQF	9	-	-	-	2																											1
SR	TRAV19	TRAJ15	CALSESQAGTALIF	9	TRBV19	TRBJ2-7	CASSPVTGAEQYF	8																											1
SS	TRAV19	TRAJ49	CALSEGNTGNQFYF	9	TRBV2	TRBJ2-7	CASSERADRAAYEQYF	11																											1
ST	TRAV19	TRAJ9	CALSEGETGGFKTIF	10	TRBV19	TRBJ1-6	CATGWTSNSPLHF	8																											1
SU	TRAV21	TRAJ36	CGPDQTGANNLFF	8	TRBV25-1	TRBJ1-1	CASRQGGTEAFF	7																											1
SV	TRAV25	TRAJ30	CAGHRDDKIIF	6	TRBV19	TRBJ1-1	CASSIFNGQEAFF	8																											1
SW	TRAV27	TRAJ37	CAGFVPSSNTGKLIF	10	TRBV19	TRBJ1-5	CASSRYGNQPQHF	8																											1
SX	TRAV30	TRAJ37	CGTHSSSNTGKLIF	9	TRBV19	TRBJ2-3	CASSTYSTDTQYF	8																											1
SY	TRAV35	TRAJ37	CAGPGGGSSNTGKLIF	11	TRBV19	TRBJ2-3	CASSIVAGTDTQYF	9																											1
SZ	TRAV35	TRAJ41	CAGHLSNSGYALNF	9	TRBV19	TRBJ1-5	CASSTFSSNQPQHF	9																											1
TA	TRAV3	TRAJ40	CAVRGSGTYKYIF	8	TRBV9	TRBJ1-1	CASEPQENTEAFF	8																											1
TB	TRAV41	TRAJ30	CAVSSLRDDKIIF	8	TRBV27	TRBJ2-2	CASSFGQNTGELFF	9																											1
TC	TRAV4	TRAJ34	CLVGDPLITDKLIF	9	TRBV2	TRBJ1-2	CASSTDRQFGYGYTF	10																											1
TD	TRAV6	TRAJ33	CAPERGKKDSNYQLIW	11	TRBV19	TRBJ2-1	CASGQLAGGLNEQFF	10																											1
TE	TRAV9-2	TRAJ33	CALTPDSNYQLIW	8	TRBV9	TRBJ1-5	CASSTGTASNQPQHF	10																											1
TF	TRAV29/DV5	TRAJ42	CAASAGGGSQGNLIF	10	TRBV19	TRBJ2-3	CASSIRSTDTQYF	8																												1								1	1	1		2
TG	-	-	-	2	TRBV19	TRBJ2-2	CASSIVPGTGELFF	9																												1
TH	-	-	-	2	TRBV28	TRBJ1-1	CASSLLSGVLNTEAFF	11																												1
TI	TRAV13-1	TRAJ30	CAASRDDKIIF	6	TRBV19	TRBJ2-1	CASSITSGNEQFF	8																												1
TJ	TRAV14/DV4	TRAJ45	CAMREGLDDSGGGADGLTF	14	TRBV19	TRBJ1-5	CASSIFKGSNQPQHF	10																												1
TK	TRAV16	TRAJ30	CALQGRDDKIIF	7	TRBV19	TRBJ2-5	CASSRLAGVETQYF	9																												1
TL	TRAV27	TRAJ37	CAGGPISSNTGKLIF	10	TRBV19	TRBJ1-5	CASSIYSNQPQHF	8																												1
TM	TRAV27	TRAJ42	CAGAEGSQGNLIF	8	TRBV19	TRBJ2-7	CASSIRSGYEQYF	8																												1
TN	TRAV35	TRAJ52	CAGPNAGGTSYGKLTF	11	TRBV19	TRBJ2-3	CASSMYGGDTQYF	8																												1
TO	TRAV8-3	TRAJ52	CAVGAGAGGTSYGKLTF	12	TRBV19	TRBJ1-5	CASSTGQPQHF	6																												1
TP	TRAV12-2	TRAJ54	CAVIQGAQKLVF	7	TRBV19	TRBJ2-2	CASSIVVLGGELFF	9																																	5	2
TQ	TRAV27	TRAJ37	CAGGGSSNTGKLIF	9	TRBV19	TRBJ2-7	CASSIRSSYEQYF	8																																	2
TR	-	-	-	2	TRBV19	TRBJ2-7	CASSIRSAYEQYF	8																																	2
TS	TRAV3	TRAJ36	CAVRDGTGANNLFF	9	TRBV19	TRBJ1-2	CASSMTATHGYTF	8																																	2
TT	TRAV4	TRAJ12	CLVVSDSSYKLIF	8	TRBV5-6	TRBJ2-1	CASSFGSGNNEQFF	9																																	1	1
TU	TRAV20	TRAJ42	CAVGGSQGNLIF	7	TRBV19	TRBJ2-7	CASGGPGSYEQYF	8																																	1					3		2
TV	TRAV27	TRAJ42	CAGGGSQGNLIF	7	TRBV19	TRBJ2-7	CASSVRSSYEQYF	8																																	1
TW	-	-	-	2	TRBV19	TRBJ2-7	CASSTRSSYEQYF	8																																	1
TX	-	-	-	2	TRBV19	TRBJ2-2	CASSMRSTGELFF	8																																	1
TY	TRAV27	TRAJ37	CAGAIGSSNTGKLIF	10	TRBV19	TRBJ2-7	CASSIRSSYEQYF	8																																	1
TZ	-	-	-	2	TRBV19	TRBJ2-2	CASSIRSTGELFF	8																																	1
UA	-	-	-	2	TRBV19	TRBJ1-2	CASSTGAYGYTF	7																																	1
UB	-	-	-	2	TRBV19	TRBJ2-5	CASSIRASETQYF	8																																	1
UC	-	-	-	2	TRBV19	TRBJ2-5	CASSIRSSETQYF	8																																	1
UD	-	-	-	2	TRBV19	TRBJ2-7	CASSMRSAYEQYF	8																																	1
UE	-	-	-	2	TRBV19	TRBJ2-7	CASSVYGGNYEQYF	9																																	1
UF	-	-	-	2	TRBV2	TRBJ1-1	CASSESTNTEAFF	8																																	1
UG	TRAV12-2	TRAJ42	CAEGGSQGNLIF	7	TRBV19	TRBJ2-7	CASSVRSSYEQYF	8																																	1
UH	TRAV12-2	TRAJ42	CAVTGDGGSQGNLIF	10	TRBV19	TRBJ2-7	CASSSRSSYEQYF	8																																	1
UI	TRAV13-1	TRAJ42	CAASGGGSQGNLIF	9	TRBV19	TRBJ2-3	CASSSYGTDTQYF	8																																	1
UJ	TRAV13-1	TRAJ42	CAASGGGSQGNLIF	9	TRBV19	TRBJ2-5	CASSFRAGETQYF	8																																	1
UK	TRAV25	TRAJ42	CAGSHGGSQGNLIF	9	TRBV19	TRBJ2-1	CASSIRSGAEQFF	8																																	1
UL	TRAV27	TRAJ30	CAGVGVRNRDDKIIF	10	-	-	-	2																																	1
UM	TRAV27	TRAJ42	CAGAGSQGNLIF	7	TRBV19	TRBJ2-7	CASSLRSSYEQYF	8																																	1
UN	TRAV38-1	TRAJ52	CAFMTGAGGTSYGKLTF	12	TRBV19	TRBJ1-2	CASSSGSYGYTF	7																																	1
UO	TRAV38-2/DV8	TRAJ43	CAYRTSYNNNDMRF	9	TRBV2	TRBJ2-4	CASSEALWDSTHKNIQYF	13																																	1
UP	TRAV3	TRAJ33	CAAGDSNYQLIW	7	TRBV19	TRBJ2-7	CASSMRSSSEQYF	8																																	1
UQ	TRAV8-3	TRAJ37	CAVVHGSSNTGKLIF	10	TRBV19	TRBJ2-7	CASSIRSAYEQYF	8																																	1
UR	TRAV27	TRAJ37	CAGAVGSSNTGKLIF	10	TRBV19	TRBJ2-7	CASSIRSSYEQYF	8																																		1
US	TRAV27	TRAJ42	CAGAGDGGSQGNLIF	10	TRBV19	TRBJ2-7	CASSTRSSYEQYF	8																																		1
UT	TRAV35	TRAJ42	CAGILYGGSQGNLIF	10	TRBV19	TRBJ2-7	CASSMRSSYEQYF	8																																		1
UU	TRAV8-1	TRAJ42	CAGSGGGSQGNLIF	9	TRBV19	TRBJ2-7	CASSTRSSYEQYF	8																																		1
UV	TRAV17	TRAJ42	CATDGGGGSQGNLIF	10	TRBV19	TRBJ2-3	CASSGRSTDTQYF	8																																			1
UW	TRAV35	TRAJ42	CAGTHGGSQGNLIF	9	TRBV19	TRBJ2-2	CASSPRSAGELFF	8																															1
UX	TRAV8-6	TRAJ42	CAVGGDGGSQGNLIF	10	TRBV19	TRBJ2-7	CASSSRAGYEQYF	8																															1
UY	-	-	-	2	TRBV19	TRBJ2-7	CASSARSSYEQYF	8																																1
UZ	TRAV35	TRAJ15	CAGLLHNQAGTALIF	10	TRBV19	TRBJ2-1	CASSTYHSDEQFF	8																																1
VA	TRAV38-2/DV8	TRAJ52	CAYSTNAGGTSYGKLTF	12	TRBV19	TRBJ1-2	CASSIGVHGYTF	7																																1
VB	TRAV22	TRAJ36	CAVDDQTGANNLFF	9	TRBV19	TRBJ1-1	CASSPTGVNTEAFF	9																																				1	1	1	1	4
VC	-	-	-	2	TRBV19	TRBJ2-2	CASSIRSSGELFF	8																																						1	1
VD	-	-	-	2	TRBV19	TRBJ2-2	CASSGRSTGELFF	8																																				1		1
VE	TRAV27	TRAJ42	CAGAGGGSQGNLIF	9	TRBV19	TRBJ2-3	CASSPRSTDTQYF	8																																					1	1
VF	TRAV13-1	TRAJ54	CAASLDILHGSGAQKLVF	13	TRBV19	TRBJ1-5	CASSIRGRAPLPQHF	10																																					1	1
VG	TRAV25	TRAJ42	CAGNYGGSQGNLIF	9	TRBV19	TRBJ2-3	CASSLRSTDTQYF	8																																						1
VH	TRAV27	TRAJ42	CAGAEGGSQGNLIF	9	TRBV19	TRBJ2-2	CASSIRSTGELFF	8																																						1
VI	-	-	-	2	TRBV19	TRBJ1-2	CASSMVGGLLYGYTF	10																																						1
VJ	-	-	-	2	TRBV19	TRBJ2-1	CASSIISGPYNEQFF	10																																						1
VK	-	-	-	2	TRBV19	TRBJ2-3	CASSVVSTDTQYF	8																																						1
VL	-	-	-	2	TRBV19	TRBJ2-7	CASGGPGSYEQYF	8																																						1
VM	-	-	-	2	TRBV27	TRBJ2-7	CASSFGLGSYEQYF	9																																						1
VN	-	-	-	2	TRBV28	TRBJ1-4	CASSYLEGEKLFF	8																																						1
VO	TRAV13-1	TRAJ42	CAALGGGSQGNLIF	9	TRBV19	TRBJ1-1	CASSMFGALGTEAFF	10																																						1
VP	TRAV14/DV4	TRAJ42	CSRGGSQGNLIF	7	TRBV19	TRBJ2-7	CASSTRSSYEQYF	8																																						1
VQ	TRAV21	TRAJ58	CAVGGGGTSGSRLTF	10	TRBV19	TRBJ2-7	CASSITGYEQYF	7																																						1
VR	TRAV25	TRAJ42	CAGNYGGSQGNLIF	9	TRBV19	TRBJ2-3	CASSFRSTDTQYF	8																																						1
VS	TRAV27	TRAJ42	CAGASGGSQGNLIF	9	TRBV19	TRBJ2-2	CASSIRSSGELFF	8																																						1
VT	TRAV27	TRAJ42	CAGASGGSQGNLIF	9	TRBV19	TRBJ2-3	CASSQRSTDTQYF	8																																						1
VU	TRAV27	TRAJ47	CAGPLKPMEYGNKLVF	11	TRBV19	TRBJ1-5	CASSMFGAPNQPQHF	10																																						1
VV	TRAV27	TRAJ47	CAGSPSNGNKLVF	8	TRBV19	TRBJ1-5	CASSTFGGQPQHF	8																																						1
VW	TRAV29/DV5	TRAJ43	CAARVENNDMRF	7	TRBV12-3;TRBV12-4	TRBJ2-4	CASSSDDWTVAKNIQYF	12																																						1
VX	TRAV35	TRAJ42	CAGSNYGGSQGNLIF	10	TRBV19	TRBJ1-5	CASSFYSNQPQHF	8																																						1
VY	TRAV8-2	TRAJ42	CVFSGDGGSQGNLIF	10	TRBV19	TRBJ2-3	CASSMVSTDTQYF	8																																						1
VZ	TRAV9-2	TRAJ13	CALLGGGYQKVTF	8	TRBV27	TRBJ2-3	CASSFGQGGDTQYF	9																																						1
WA	TRAV9-2	TRAJ24	CALSPRSRTDSWGKLQF	12	TRBV19	TRBJ1-1	CASSIFGGPNTEAFF	10																																						1
WB	-	-	-	2	TRBV19	TRBJ2-3	CASSSRSTDTQYF	8																																							1	1
WC	-	-	-	2	TRBV19	TRBJ2-3	CASSLRSTDTQYF	8																																				1			1
WD	TRAV8-4	TRAJ48	CAAANEKLTF	5	TRBV28	TRBJ2-3	CASSFFGGASPDTQYF	11																																					1		1
WE	TRAV14/DV4	TRAJ22	CAMRRHPSGSARQLTF	11	TRBV19	TRBJ2-3	CASSTVEGDTQYF	8																																							1
WF	TRAV21	TRAJ53	CATEWDSGGSNYKLTF	11	TRBV19	TRBJ1-2	CASSIRAHYGYTF	8																																							1
WG	TRAV25	TRAJ42	CAGAYGGSQGNLIF	9	TRBV19	TRBJ2-2	CASSIRSTGELFF	8																																							1
WH	TRAV25	TRAJ42	CAGNYGGSQGNLIF	9	TRBV19	TRBJ2-3	CASSIWAQDTQYF	8																																							1
WI	TRAV27	TRAJ42	CAGAYGGSQGNLIF	9	TRBV19	TRBJ2-2	CASSGRSDGELFF	8																																							1
WJ	TRAV27	TRAJ43	CAGSYNNNDMRF	7	TRBV19	TRBJ1-2	CASSIGLFGYTF	7																																							1
WK	TRAV41	TRAJ58	CAVTDSGLRETSGSRLTF	13	TRBV19	TRBJ2-1	CASSRTSGNEQFF	8																																							1
WL	TRAV9-2	TRAJ13	CALPSGGYQKVTF	8	TRBV27	TRBJ1-4	CASSFGQGGEKLFF	9																																							1
WM	TRAV27	TRAJ42	CAGAYGGSQGNLIF	9	TRBV19	TRBJ2-2	CASSGRASGELFF	8																																				1				6
WN	-	-	-	2	TRBV19	TRBJ2-3	CASSQRSTDTQYF	8																																								1
WO	-	-	-	2	TRBV19	TRBJ1-2	CASSTGYYGYTF	7																																								1
WP	-	-	-	2	TRBV6-6	TRBJ1-5	CASSYSHDGHSNQPQHF	12																																								1
WQ	TRAV13-1	TRAJ40	CAASIRDPTTSGTYKYIF	13	TRBV19	TRBJ2-1	CASSIFGGSYNEQFF	10																																								1
WR	TRAV13-2	TRAJ33	CAEGSMDSNYQLIW	9	TRBV25-1	TRBJ1-5	CASSGQSNQPQHF	8																																								1
WS	TRAV25	TRAJ42	CAGGDGGSQGNLIF	9	-	-	-	2																																								1
WT	TRAV25	TRAJ50	CAGPMRTSYDKVIF	9	TRBV19	TRBJ1-5	CASSIFNNQPQHF	8																																								1
WU	TRAV26-1	TRAJ29	CIGQGNTPLVF	6	TRBV19	TRBJ1-1	CASSIFQGGGNTEAFF	11																																								1
WV	TRAV27	TRAJ27	CAGDSTNAGKSTF	8	TRBV19	TRBJ2-7	CASSIRSGYEQYF	8																																								1
WW	TRAV27	TRAJ37	CAGAMGSGNTGKLIF	10	TRBV19	TRBJ2-7	CASSMRSAYEQYF	8																																								1
WX	TRAV27	TRAJ42	CAGAGGGSQGNLIF	9	TRBV19	TRBJ2-3	CASSLRSADTQYF	8																																								1
WY	TRAV38-2/DV8	TRAJ52	CAYALSAGGTSYGKLTF	12	TRBV19	TRBJ1-2	CASSIGLYGYTF	7																																								1
WZ	TRAV38-2/DV8	TRAJ52	CAYMVSAGGTSYGKLTF	12	TRBV19	TRBJ1-2	CASSTGSYGYTF	7																																								1
XA	TRAV3	TRAJ42	CAVWGSQGNLIF	7	TRBV19	TRBJ2-3	CASSSRSADTQYF	8																																								1
XB	TRAV4	TRAJ27	CLVGATNAGKSTF	8	TRBV3-1;TRBV3-2	TRBJ2-1	CASSQVLSAGDSYNEQFF	13																																								1
XC	TRAV6	TRAJ27	CALEDTNAGKSTF	8	TRBV19	TRBJ2-1	CASSPFGSSYNEQFF	10																																								1
XD	TRAV8-4	TRAJ41	CAVSESALILPGYALNF	12	-	-	-	2																																								1
XE	TRAV27	TRAJ42	CAGAGGGSQGNLIF	9	TRBV19	TRBJ2-3	CASSFRSTDTQYF	8																																				1	1
XF	TRAV27	TRAJ42	CAGEGGGSQGNLIF	9	TRBV19	TRBJ2-7	CASSIRSSYEQYF	8																																				1
XG	TRAV25	TRAJ42	CAGNYGGSQGNLIF	9	TRBV19	TRBJ2-2	CASSIRSTGELFF	8																																				1
XH	-	-	-	2	TRBV11-2	TRBJ1-2	CASSSHGGGYGYTF	9																																				1
XI	-	-	-	2	TRBV18	TRBJ2-3	CASSRTSGGVKDTQYF	11																																				1
XJ	-	-	-	2	TRBV19	TRBJ1-5	CASSIFGQGSQPQHF	10																																				1
XK	-	-	-	2	TRBV19	TRBJ2-1	CASSIRAGGNEQFF	9																																				1
XL	-	-	-	2	TRBV19	TRBJ2-1	CASSPGTGVGQFF	8																																				1
XM	-	-	-	2	TRBV19	TRBJ2-3	CASSSVSVDTQYF	8																																				1
XN	-	-	-	2	TRBV19	TRBJ2-3	CASSTGTTDTQYF	8																																				1
XO	TRAV1-2	TRAJ39	CAVRDDNAGNMLTF	9	-	-	-	2																																				1
XP	TRAV13-2	TRAJ58	CAETRETSGSRLTF	9	TRBV2	TRBJ1-4	CASSDAYGYKLFF	8																																				1
XQ	TRAV14/DV4	TRAJ33	CAMRETDSNYQLIW	9	TRBV9	TRBJ2-3	CASSGGTSSDTQYF	9																																				1
XR	TRAV17	TRAJ15	CATRNQAGTALIF	8	TRBV19	TRBJ2-1	CASSIVSGDYNEQFF	10																																				1
XS	TRAV17	TRAJ45	CATDAKSGGGADGLTF	11	TRBV19	TRBJ2-7	CASSIGMGEQYF	7																																				1
XT	TRAV17	TRAJ9	CATDDDTGGFKTIF	9	TRBV27	TRBJ1-4	CASSQWGNNEKLFF	9																																				1
XU	TRAV19	TRAJ53	CALSGGLLTFSGGSNYKLTF	15	TRBV19	TRBJ2-1	CASALAGGPGNEQFF	10																																				1
XV	TRAV23/DV6	TRAJ37	CAANPSNTGKLIF	8	TRBV19	TRBJ2-7	CASSIRSSYEQYF	8																																				1
XW	TRAV27	TRAJ37	CAGAFGSSNTGKLIF	10	TRBV19	TRBJ2-7	CASSMRSAYEQYF	8																																				1
XX	TRAV27	TRAJ42	CAGAHGGSQGNLIF	9	-	-	-	2																																				1
XY	TRAV38-2/DV8	TRAJ33	CAYRSADRRDSNYQLIW	12	TRBV19	TRBJ2-1	CASSIMGGPYNEQFF	10																																				1
XZ	TRAV6	TRAJ24	CALDPRGGDSWGKLQF	11	TRBV19	TRBJ2-1	CASANGGITYNEQFF	10																																				1
YA	TRAV9-2	TRAJ42	CALSEGGGSQGNLIF	10	TRBV19	TRBJ2-1	CASSIFGGSSYNEQFF	11																																				1
YB	TRAV27	TRAJ42	CAGGGSQGNLIF	7	TRBV19	TRBJ2-7	CASSIRSAYEQYF	8																																					1
YC	TRAV25	TRAJ42	CAGSYGGSQGNLIF	9	TRBV19	TRBJ2-3	CASSTRSTDTQYF	8																																					1
YD	-	-	-	2	TRBV19	TRBJ1-2	CASSTFTGVHYGYTF	10																																					1
YE	-	-	-	2	TRBV19	TRBJ1-2	CATSQGSYGYTF	7																																					1
YF	-	-	-	2	TRBV19	TRBJ1-5	CASGQYSNQPQHF	8																																					1
YG	-	-	-	2	TRBV19	TRBJ1-5	CASSGRSSQPQHF	8																																					1
YH	-	-	-	2	TRBV19	TRBJ2-2	CASSSRSTGELFF	8																																					1
YI	-	-	-	2	TRBV19	TRBJ2-3	CASSQRSSDTQYF	8																																					1
YJ	-	-	-	2	TRBV19	TRBJ2-7	CASSSYSMDEQYF	8																																					1
YK	TRAV12-2	TRAJ8	CAVRDTGFQKLVF	8	TRBV19	TRBJ1-1	CASSSTIGFSEAFF	9																																					1
YL	TRAV13-2	TRAJ42	CAENIGGGSQGNLIF	10	TRBV19	TRBJ2-3	CASSTRSTDTQYF	8																																					1
YM	TRAV19	TRAJ52	CALSEVTNAGGTSYGKLTF	14	TRBV9	TRBJ2-7	CASSVDGGGLDEQYF	10																																					1
YN	TRAV25	TRAJ42	CAGNYGGSQGNLIF	9	TRBV19	TRBJ2-2	CASSSRSTGELFF	8																																					1
YO	TRAV26-1	TRAJ39	CIVPFTDNAGNMLTF	10	TRBV9	TRBJ2-3	CASSAGRTSTDTQYF	10																																					1
YP	TRAV26-2	TRAJ29	CILRDVMYSGNTPLVF	11	TRBV6-6	TRBJ2-1	CASSYPETGTSLDEQFF	12																																					1
YQ	TRAV27	TRAJ37	CAGGGSGNTGKLIF	9	TRBV19	TRBJ2-1	CASSIYSLNEQFF	8																																					1
YR	TRAV27	TRAJ44	CAGAEGTASKLTF	8	TRBV19	TRBJ2-7	CASSIRSAYEQYF	8																																					1
YS	TRAV35	TRAJ42	CAGQLGYGGSQGNLIF	11	TRBV19	TRBJ2-1	CASSSFSINEQFF	8																																					1
YT	TRAV38-1	TRAJ52	CAFMNDAGGTSYGKLTF	12	-	-	-	2																																					1
YU	TRAV6	TRAJ27	CALENTNAGKSTF	8	TRBV19	TRBJ1-3	CASSIFGSSGNTIYF	10																																					1
YV	TRAV8-3	TRAJ42	CAYGGSQGNLIF	7	TRBV19	TRBJ2-7	CASSSRSGVEQYF	8																																					1
YW	TRAV12-1	TRAJ42	CVVNIGGGSQGNLIF	10	TRBV19	TRBJ2-7	CASSIRSSYEQYF	8
YX	TRAV8-6	TRAJ42	CAVGGSQGNLIF	7	TRBV19	TRBJ2-7	CASSIRSSYEQYF	8
YY	TRAV27	TRAJ42	CAGAGSQGNLIF	7	TRBV19	TRBJ2-7	CASSSRSSYEQYF	8
YZ	-	-	-	2	TRBV19	TRBJ2-7	CASSLRSSYEQYF	8
ZA	TRAV38-1	TRAJ52	CAFMINAGGTSYGKLTF	12	TRBV19	TRBJ1-2	CASSIGSYGYTF	7
ZB	TRAV12-1	TRAJ42	CVANQGGGSQGNLIF	10	TRBV19	TRBJ2-7	CASSIRSSYEQYF	8
ZC	TRAV13-1	TRAJ31	CAARREEGARLMF	8	TRBV19	TRBJ2-5	CASSPRSGETQYF	8
ZD	TRAV13-1	TRAJ37	CAAVPSNTGKLIF	8	TRBV19	TRBJ2-7	CASSIRSSWEQYF	8
ZE	TRAV19	TRAJ28	CALSGDPSRYSGAGSYQLTF	15	TRBV19	TRBJ2-7	CASSTTGYEQYF	7
ZF	TRAV26-1	TRAJ30	CIVRHPMNRDDKIIF	10	TRBV19	TRBJ1-2	CASSIGLYGYTF	7
ZG	TRAV27	TRAJ37	CAGAHGSSNTGKLIF	10	TRBV19	TRBJ2-7	CASSIRSAYEQYF	8
ZH	TRAV27	TRAJ37	CAGAIGSSNTGKLIF	10	TRBV19	TRBJ2-7	CASSIRSGYEQYF	8
ZI	TRAV27	TRAJ42	CAGALGGSQGNLIF	9	TRBV19	TRBJ2-7	CASSIRSSYEQYF	8
ZJ	TRAV27	TRAJ42	CAGDGSQGNLIF	7	TRBV19	TRBJ2-7	CASSTRSAYEQYF	8
ZK	TRAV30	TRAJ52	CGAQRENAGGTSYGKLTF	13	TRBV19	TRBJ2-7	CASSTFAGDYEQYF	9
ZL	TRAV35	TRAJ37	CAGPHGSSNTGKLIF	10	TRBV27	TRBJ2-2	CASSFIFPGELFF	8
ZM	TRAV38-1	TRAJ52	CAFMKGAGGTSYGKLTF	12	TRBV19	TRBJ1-2	CASSFGSYGYTF	7
ZN	TRAV38-2/DV8	TRAJ58	CAYRREETSGSRLTF	10	TRBV19	TRBJ2-1	CASSIYQGSSYNEQFF	11
ZO	TRAV40	TRAJ52	CLLGESSGTSYGKLTF	11	TRBV19	TRBJ2-7	CASSSRSSYEQYF	8
ZP	TRAV8-6	TRAJ42	CAVSGSQGNLIF	7	-	-	-	2
ZQ	TRAV17	TRAJ42	CATDGGGGSQGNLIF	10	TRBV19	TRBJ2-3	CASSPRSTDTQYF	8
ZR	TRAV8-3	TRAJ42	CAVGGGGGSQGNLIF	10	TRBV19	TRBJ2-7	CASSIRASYEQYF	8
ZS	-	-	-	2	TRBV27	TRBJ1-2	CASSYGQGIIYGYTF	10																																									1
ZT	TRAV10	TRAJ10	CVVSRLTGGGNKLTF	10	TRBV2	TRBJ1-6	CASCMDIDNSPLHF	9																																									1
ZU	TRAV12-2	TRAJ43	CAVFNNNDMRF	6	-	-	-	2																																									1
ZV	TRAV12-2	TRAJ52	CAVDSYGKLTF	6	TRBV28	TRBJ1-4	CASSHLDSTTNEKLFF	11																																									1
ZW	TRAV13-2	TRAJ42	CAENIDAYGGSQGNLIF	12	TRBV19	TRBJ2-1	CASSYFAGTSYNEQFF	11																																									1
ZX	TRAV29/DV5	TRAJ30	CAANRDDKIIF	6	TRBV7-9	TRBJ2-1	CASSLQSSYNEQFF	9																																									1
ZY	TRAV38-2/DV8	TRAJ20	CAYRTLLNDYKLSF	9	TRBV2	TRBJ2-7	CASRRDSTSSYEQYF	10																																									1
ZZ	TRAV27	TRAJ30	CAGATVLGRDDKIIF	10	TRBV19	TRBJ2-7	CASSSRAYYEQYF	8
AAA	TRAV27	TRAJ37	CAGALGSSNTGKLIF	10	TRBV19	TRBJ2-7	CASSIRSAYEQYF	8
AAB	TRAV12-3	TRAJ42	CAMSGDGGSQGNLIF	10	TRBV19	TRBJ2-1	CASSTRSDNEQFF	8
AAC	TRAV8-6	TRAJ23	CAVSDPEGGKLIF	8	-	-	-	2
AAD	-	-	-	2	TRBV19	TRBJ1-5	CATSIYSNQPQHF	8
AAE	-	-	-	2	TRBV19	TRBJ2-7	CASSFRAAYEQYF	8
AAF	TRAV12-1	TRAJ34	CVVNSNTDKLIF	7	TRBV12-3;TRBV12-4	TRBJ1-1	CAILGYGSTEAFF	8
AAG	TRAV12-1	TRAJ42	CVVNLGGGSQGNLIF	10	TRBV19	TRBJ2-5	CASSIRSSETQYF	8
AAH	TRAV13-1	TRAJ10	CAASNPGGGNKLTF	9	TRBV20-1	TRBJ2-7	CSASPESLSYEQYF	9
AAI	TRAV16	TRAJ45	CALSEGGGADGLTF	9	TRBV19	TRBJ2-7	CASSIRSAYEQYF	8
AAJ	TRAV23/DV6	TRAJ39	CAAILYNNAGNMLTF	10	TRBV19	TRBJ1-5	CASSMRSNQPQHF	8
AAK	TRAV25	TRAJ42	CAGNYGGSQGNLIF	9	-	-	-	2
AAL	TRAV27	TRAJ37	CAGAWGSSNTGKLIF	10	TRBV19	TRBJ2-7	CASSIRSSYEQYF	8
AAM	TRAV29/DV5	TRAJ42	CAASAGGGSQGNLIF	10	TRBV19	TRBJ2-7	CASSIRASYEQYF	8
AAN	TRAV38-1	TRAJ52	CAFMWDAGGTSYGKLTF	12	TRBV19	TRBJ1-2	CASSIGWYGYTF	7
AAO	TRAV38-2/DV8	TRAJ30	CAYRSRQSNRDDKIIF	11	TRBV19	TRBJ1-5	CASSMFGGNNQPQHF	10
AAP	TRAV3	TRAJ42	CAVRPLGGSQGNLIF	10	TRBV19	TRBJ2-7	CASSIRSSYEQYF	8
AAQ	TRAV3	TRAJ42	CAVSFGGSQGNLIF	9	TRBV19	TRBJ2-7	CASSTRASYEQYF	8
AAR	TRAV6	TRAJ27	CALEDTNAGKSTF	8	TRBV19	TRBJ2-1	CASATFGSSYNEQFF	10
AAS	TRAV6	TRAJ42	CALDKGGGSQGNLIF	10	TRBV19	TRBJ2-3	CASSLRSTDTQYF	8
AAT	TRAV8-1	TRAJ42	CAVNAGGGSQGNFIF	10	TRBV19	TRBJ2-7	CASSSRSSYEQYF	8
AAU	TRAV8-2	TRAJ23	CVVTLLYNQGGKLIF	10	TRBV27	TRBJ1-4	CASSFGMGSEKLFF	9
AAV	TRAV8-3	TRAJ37	CAVGLYGSSNTGKLIF	11	TRBV27	TRBJ2-3	CASSLLVTDTQYF	8
AAW	TRAV8-6	TRAJ42	CAPSGSQGNLIF	7	TRBV19	TRBJ2-7	CASSMRSSYEQYF	8
AAX	TRAV9-2	TRAJ4	CALPSGGYNKLIF	8	TRBV27	TRBJ1-4	CASSFGQGGEKLFF	9
AAY	TRAV3	TRAJ42	CAVSPLGGSQGNLIF	10	TRBV19	TRBJ2-7	CASSIRSSYEQYF	8
AAZ	TRAV19	TRAJ48	CALISVSNFGNEKLTF	11	TRBV19	TRBJ2-1	CASSFLAGPYNEQFF	10
ABA	TRAV8-1	TRAJ42	CAVNEGGGSQGNLIF	10	TRBV19	TRBJ2-1	CASSLRSSNEQFF	8
ABB	TRAV12-2	TRAJ24	CAVGSTDSWGKLQF	9	TRBV19	TRBJ1-3	CASSIYAGGGNTIYF	10
ABC	TRAV19	TRAJ42	CALSESGGSQGNLIF	10	TRBV19	TRBJ2-7	CASSIRAGGPMEQYF	10
ABD	TRAV26-2	TRAJ42	CTPGGSQGNLIF	7	TRBV19	TRBJ2-7	CASSIRSSYEQYF	8
ABE	TRAV27	TRAJ37	CAGSSGNTGKLIF	8	TRBV19	TRBJ2-7	CASSIRAAYEQYF	8
ABF	TRAV14/DV4	TRAJ21	CAMREGDFNKFYF	8	TRBV19	TRBJ1-2	CASSILDYGYTF	7
ABG	TRAV27	TRAJ42	CAGAGSQGNLIF	7	TRBV19	TRBJ2-7	CASSIRSSYEQYF	8
ABH	TRAV21	TRAJ27	CAVPDTNAGKSTF	8	TRBV19	TRBJ1-4	CASSIRAGNEKLFF	9
ABI	-	-	-	2	TRBV19	TRBJ2-7	CASSIFAGGTEQYF	9
ABJ	-	-	-	2	TRBV19	TRBJ1-2	CASSIGSYGYTF	7
ABK	TRAV38-1	TRAJ52	CAFMTGAGGTSYGKLTF	12	TRBV19	TRBJ1-2	CASSQGSYGYTF	7
ABL	TRAV8-1	TRAJ42	CAVNAGGGSQGNLIF	10	TRBV19	TRBJ2-7	CASSIRASYEQYF	8
ABM	TRAV27	TRAJ42	CAGVGGGSQGNLIF	9	TRBV19	TRBJ2-7	CASSIRSSYEQYF	8
ABN	TRAV27	TRAJ42	CAGAGSQGNLIF	7	TRBV19	TRBJ2-7	CASSTRSSYEQYF	8
ABO	-	-	-	2	TRBV19	TRBJ2-2	CASSLRSTGELFF	8
ABP	-	-	-	2	TRBV19	TRBJ1-2	CASSIGIYGYTF	7
ABQ	-	-	-	2	TRBV19	TRBJ1-2	CASSIGTHGYTF	7
ABR	-	-	-	2	TRBV19	TRBJ1-2	CASSMGLYGYTF	7
ABS	-	-	-	2	TRBV19	TRBJ2-3	CASSLRSADTQYF	8
ABT	TRAV12-2	TRAJ20	CAVTPNDYKLSF	7	TRBV28	TRBJ1-2	CASRVRDRGRLDYGYTF	12
ABU	TRAV12-2	TRAJ31	CAVRGSYNARLMF	8	TRBV27	TRBJ2-1	CASSLGFNEQFF	7
ABV	TRAV12-2	TRAJ42	CAVNRNGGSQGNLIF	10	TRBV19	TRBJ1-5	CASSIYSNQPQHF	8
ABW	TRAV12-2	TRAJ47	CAVTLAEYGNKLVF	9	TRBV18	TRBJ2-7	CASSLTGTTYEQYF	9
ABX	TRAV12-3	TRAJ52	CAMSENAGGTSYGKLTF	12	TRBV19	TRBJ1-2	CASSIGLYGYTF	7
ABY	TRAV13-1	TRAJ28	CAPPDSGAGSYQLTF	10	TRBV19	TRBJ1-1	CASSINGGTNTEAFF	10
ABZ	TRAV13-1	TRAJ42	CAASGGGSQGNLIF	9	TRBV19	TRBJ2-5	CASSIRAQETQYF	8
ACA	TRAV22	TRAJ33	CAVSKAHMDSNYQLIW	11	TRBV19	TRBJ1-1	CASTPTGGNTEAFF	9
ACB	TRAV27	TRAJ30	CAGAGTRDDKIIF	8	TRBV19	TRBJ2-7	CASSIRSFYEQYF	8
ACC	TRAV27	TRAJ37	CAGADASGNTGKLIF	10	TRBV19	TRBJ2-7	CASSIRSAYEQYF	8
ACD	TRAV27	TRAJ42	CAGPGSQGNLIF	7	TRBV19	TRBJ2-7	CASSIRSSYEQYF	8
ACE	TRAV27	TRAJ42	CAGTFGGSQGNLIF	9	TRBV19	TRBJ2-7	CASSTRSSYEQYF	8
ACF	TRAV38-1	TRAJ52	CAFMRDAGGTSYGKLTF	12	TRBV19	TRBJ1-2	CASSIGYYGYTF	7
ACG	TRAV38-1	TRAJ52	CAFMTNAGGTSYGKLTF	12	TRBV19	TRBJ1-2	CASSIGIHGYTF	7
ACH	TRAV38-1	TRAJ52	CAFSLDAGGTSYGKLTF	12	TRBV19	TRBJ1-2	CASSIGVHGYTF	7
ACI	TRAV38-2/DV8	TRAJ52	CAYSPNAGGTSYGKLTF	12	TRBV6-9	TRBJ2-2	CASRQWTGGTTGELFF	11
ACJ	TRAV41	TRAJ49	CAVRSPNTGNQFYF	9	TRBV6-5	TRBJ2-1	CASNQGNEQFF	6
ACK	TRAV5	TRAJ42	CAESMGGGSQGNLIF	10	TRBV19	TRBJ2-3	CASSPRGGDTQYF	8
ACL	TRAV8-1	TRAJ42	CAVNEGGGSQGNLIF	10	TRBV19	TRBJ2-7	CASSTRASYEQYF	8
ACM	TRAV8-6	TRAJ42	CAPGGSQGNLIF	7	TRBV19	TRBJ2-7	CASSIRSGYEQYF	8
ACN	TRAV13-1	TRAJ37	CAPPDGSGNTGKLIF	10	TRBV19	TRBJ1-1	CASSIRSGAYTEAFF	10
ACO	TRAV25	TRAJ42	CAGTYGGSQGNLIF	9	TRBV19	TRBJ2-3	CASSPRSTDTQYF	8
ACP	TRAV38-2/DV8	TRAJ52	CAYRSENAGGTSYGKLTF	13	TRBV19	TRBJ1-5	CASSVYSNQPQHF	8
ACQ	-	-	-	2	TRBV19	TRBJ1-5	CASSTFDTSNQPQHF	10
ACR	TRAV25	TRAJ42	CAGSYGGSQGNLIF	9	TRBV19	TRBJ2-3	CASSIRSSDTQYF	8
ACS	TRAV4	TRAJ8	CLVGSGFQKLVF	7	TRBV9	TRBJ2-2	CASSPEGQSSNTGELFF	12
ACT	-	-	-	2	TRBV19	TRBJ2-7	CASSIAREQYF	6
ACU	-	-	-	2	TRBV27	TRBJ2-7	CASSSLVMVAGQPYEQYF	13
ACV	TRAV12-2	TRAJ45	CGDSGGGADGLTF	8	TRBV27	TRBJ2-2	CASSFGENTGELFF	9
ACW	TRAV12-2	TRAJ58	CAVKSRETSGSRLTF	10	TRBV20-1	TRBJ2-1	CSARDWAVPYNEQFF	10
ACX	TRAV21	TRAJ16	CAVRGGQKLLF	6	TRBV13	TRBJ2-7	CASSLSDRATERSYEQYF	13
ACY	TRAV26-1	TRAJ45	CPLTIVGGGADGLTF	10	TRBV19	TRBJ1-1	CASSTGGTEAFF	7
ACZ	TRAV35	TRAJ27	CAGFEVNAGKSTF	8	TRBV19	TRBJ2-7	CASSARSNYEQYF	8
ADA	TRAV8-3	TRAJ52	CAVGEDAGGTSYGKLTF	12	TRBV19	TRBJ1-2	CASSTGNYGYTF	7
ADB	-	-	-	2	TRBV12-4	TRBJ1-2	CASSLVWQGYGYTF	9
ADC	-	-	-	2	TRBV19	TRBJ1-5	CASSILSNQPQHF	8
ADD	-	-	-	2	TRBV3-1	TRBJ1-5	CASSQAHRGINQPQHF	11
ADE	TRAV24	TRAJ33	CAFTLQDSNYQLIW	9	-	-	-	2
ADF	TRAV25	TRAJ42	CAGPVGGGSQGNLIF	10	TRBV19	TRBJ2-3	CASSGRSTDTQYF	8
ADG	TRAV27	TRAJ37	CAGAPGSGNTGKLIF	10	TRBV19	TRBJ1-5	CASSIMSNQPQHF	8
ADH	TRAV38-1	TRAJ52	CAFMTNAGGTSYGKLTF	12	TRBV19	TRBJ1-2	CASSQGSYGYTF	7
ADI	TRAV8-3	TRAJ29	CAVAEPPGNTPLVF	9	TRBV6-6	TRBJ2-5	CASSTFWGTEVEETQYF	12
ADJ	TRAV8-6	TRAJ31	CAVSDPENARLMF	8	TRBV19	TRBJ2-7	CASSIRSSYEQYF	8
ADK	TRAV19	TRAJ6	CALSEAGVEGGSYIPTF	12	TRBV19	TRBJ1-5	CASSMYGGQPQHF	8
ADL	TRAV3	TRAJ42	CAKNEGGGSQGNLIF	10	TRBV19	TRBJ2-1	CASSFRAGNEQFF	8
ADM	TRAV38-1	TRAJ52	CAFMKGAGGTSYGKLTF	12	-	-	-	2
ADN	TRAV8-6	TRAJ37	CAVTGNTGKLIF	7	TRBV19	TRBJ2-7	CASSIRSSYEQYF	8
ADO	TRAV38-1	TRAJ52	CAFMKDAGGTSYGKLTF	12	TRBV19	TRBJ1-2	CASSIGVYGYTF	7
ADP	-	-	-	2	TRBV19	TRBJ1-2	CASSTGSYGYTF	7
ADQ	-	-	-	2	TRBV19	TRBJ1-2	CASSIGVHGYTF	7
ADR	-	-	-	2	TRBV19	TRBJ1-2	CASSIGIHGYTF	7
ADS	-	-	-	2	TRBV19	TRBJ1-5	CASSMYGGQPQHF	8
ADT	-	-	-	2	TRBV19	TRBJ2-1	CASSIHSGSNNEQFF	10
ADU	-	-	-	2	TRBV19	TRBJ2-1	CASSYRSSNEQFF	8
ADV	-	-	-	2	TRBV19	TRBJ2-3	CASSERSTDTQYF	8
ADW	-	-	-	2	TRBV19	TRBJ2-3	CASSIGRSDADTQYF	10
ADX	-	-	-	2	TRBV19	TRBJ2-3	CSSSSRSTDTQYF	8
ADY	TRAV10	TRAJ20	CVVGIDNDYKLSF	8	TRBV23-1	TRBJ1-2	CASSPSFWDMGPYTF	10
ADZ	TRAV12-1	TRAJ42	CVVNIGGGSQGNLIF	10	TRBV19	TRBJ2-3	CASSIRSTDTQYF	8
AEA	TRAV12-2	TRAJ42	CAVNGGGGSQGNLIF	10	TRBV19	TRBJ1-1	CASSTRSSTEAFF	8
AEB	TRAV12-3	TRAJ42	CAMSGDGGSQGNLIF	10	-	-	-	2
AEC	TRAV13-1	TRAJ43	CAAPRGNNNNDMRF	9	TRBV19	TRBJ1-1	CASSAYGGNTEAFF	9
AED	TRAV13-2	TRAJ42	CAERWGGGSQGNLIF	10	TRBV19	TRBJ2-5	CASSTRAGETQYF	8
AEE	TRAV14/DV4	TRAJ36	CAMREADQTGANNLFF	11	TRBV2	TRBJ2-3	CASSDLDRAKGTDTQYF	12
AEF	TRAV17	TRAJ42	CATDGGGGSQGNLIF	10	TRBV19	TRBJ2-3	CASSTRSTDTQYF	8
AEG	TRAV19	TRAJ29	CALGPELAPLVF	7	TRBV20-1	TRBJ2-1	CSARDTESRGSYNEQFF	12
AEH	TRAV21	TRAJ22	CAVEISSGSARQLTF	10	TRBV19	TRBJ1-5	CASSLRSTQPQHF	8
AEI	TRAV23/DV6	TRAJ26	CAAYGNYGQNFVF	8	TRBV6-6	TRBJ2-2	CASTAGRGTGELFF	9
AEJ	TRAV23/DV6	TRAJ33	CAASMDSNYQLIW	8	TRBV19	TRBJ2-3	CASSIGRSDADTQYF	10
AEK	TRAV25	TRAJ42	CAGNYGGSQGNLIF	9	TRBV19	TRBJ2-3	CASSQRSTDTQYF	8
AEL	TRAV27	TRAJ37	CAGAHGSGNTGKLIF	10	TRBV19	TRBJ2-7	CASSVRSAYEQYF	8
AEM	TRAV27	TRAJ37	CAGSSGNTGKLIF	8	TRBV19	TRBJ2-7	CASSIRSGYEQYF	8
AEN	TRAV27	TRAJ42	CAGAAGGGSQGNLIF	10	TRBV19	TRBJ2-1	CASSIRSTHEQFF	8
AEO	TRAV27	TRAJ42	CAGDLTLEAYGGSQGNLIF	14	TRBV19	TRBJ2-7	CASSIRSSYEQYF	8
AEP	TRAV27	TRAJ42	CAGGGSQGNLIF	7	TRBV19	TRBJ2-7	CASSTRSSYEQYF	8
AEQ	TRAV27	TRAJ42	CGGGGSQGNLIF	7	TRBV19	TRBJ2-7	CASSIRSSYEQYF	8
AER	TRAV27	TRAJ47	CAASFMEYGNKLVF	9	TRBV18	TRBJ1-1	CASSQTGLNTEAFF	9
AES	TRAV38-1	TRAJ52	CAFMKDAGGTSYGKLTF	12	TRBV19	TRBJ1-2	CASSTGYYGYTF	7
AET	TRAV38-2/DV8	TRAJ52	CAYTPNAGGTSYGKLTF	12	TRBV19	TRBJ1-2	CASSVGVYGYTF	7
AEU	TRAV8-1	TRAJ37	CAPLSGNTGKLIF	8	TRBV19	TRBJ2-7	CASSSRSKYEQYF	8
AEV	TRAV8-2	TRAJ42	CVVWGSQGNLIF	7	TRBV21-1	TRBJ1-2	CASSKGGRPYYGYTF	10
AEW	TRAV8-3	TRAJ42	CAVGASGGSQGNLIF	10	TRBV19	TRBJ2-7	CASSKRASVEQYF	8
AEX	TRAV8-6	TRAJ42	CAVGGSQGNLIF	7	TRBV19	TRBJ2-7	CASSVRSSYEQYF	8
AEY	TRAV34	TRAJ52	CGADKEGPGGTSYGKLTF	13	TRBV19	TRBJ2-1	CASSFQPSPYNEQFF	10
AEZ	-	-	-	2	TRBV19	TRBJ2-1	CASSLRQGLRNEQFF	10
AFA	TRAV30	TRAJ52	CGTEIRAGGTSYGKLTF	12	TRBV13	TRBJ1-3	CASSFGQGAVGNTIYF	11
AFB	TRAV35	TRAJ52	CAGPPYAGGTSYGKLTF	12	TRBV19	TRBJ1-1	CASSIYGTGTKGTEAFF	12
AFC	-	-	-	2	TRBV19	TRBJ2-7	CASSVRSSYEQYF	8
AFD	TRAV27	TRAJ42	CAGGVSQGNLIF	7	TRBV19	TRBJ2-7	CASSIRSSYEQYF	8
AFE	TRAV27	TRAJ42	CAGAGGGSQGNLIF	9	TRBV19	TRBJ2-3	CASSLRSTDTQYF	8
AFF	TRAV38-1	TRAJ52	CAFMTNAGGTSYGKLTF	12	TRBV19	TRBJ1-2	CASSQGAYGYTF	7
AFG	-	-	-	2	TRBV19	TRBJ2-1	CASSNVAGINEQFF	9
AFH	-	-	-	2	TRBV19	TRBJ2-1	CASSTFGSSYNEQFF	10
AFI	-	-	-	2	TRBV5-6	TRBJ2-1	CASSFGAGNNEQFF	9
AFJ	TRAV12-3	TRAJ42	CAMGGDGGSQGNLIF	10	TRBV19	TRBJ2-7	CASSIRAGGEQYV	8
AFK	TRAV12-3	TRAJ42	CAMSGDGGSQGNLIF	10	TRBV19	TRBJ1-5	CASSINSNQPQHF	8
AFL	TRAV19	TRAJ6	CALSEASKAGGSYIPTF	12	TRBV19	TRBJ2-1	CASSIFVGRNEQFF	9
AFM	TRAV26-1	TRAJ54	CIVRFHPIQGAQKLVF	11	TRBV19	TRBJ1-2	CASSMGSYGYTF	7
AFN	TRAV27	TRAJ42	CAGGGQEGSQGNLIF	10	TRBV19	TRBJ1-5	CASSIISNQPQHF	8
AFO	TRAV38-1	TRAJ52	CAFMSNAGGTSYGKLTF	12	TRBV19	TRBJ1-2	CASSTGAYGYTF	7
AFP	TRAV38-1	TRAJ52	CAFMSSAGGTSYGKLTF	12	TRBV19	TRBJ1-2	CASSIGVYGYTF	7
AFQ	TRAV38-1	TRAJ52	CAFMTNAGGTSYGKLTF	12	TRBV19	TRBJ1-2	CASSTGAYGYTF	7
AFR	TRAV38-1	TRAJ52	CAFSEGAGGTSYGKLTF	12	TRBV19	TRBJ1-2	CASSTGIIGYTF	7
AFS	TRAV38-2/DV8	TRAJ52	CAYSEGAGGTSYGKLTF	12	-	-	-	2
AFT	TRAV38-2/DV8	TRAJ52	CAYTPNAGGTSYGKLTF	12	TRBV19	TRBJ1-2	CASSIGIYGYTF	7
AFU	-	-	-	2	TRBV19	TRBJ2-7	CASSIRAGGEQYV	8
AFV	TRAV27	TRAJ42	CAGEYGGSQGNLIF	9	TRBV19	TRBJ2-1	CASSTRSSWEQFF	8
AFW	TRAV27	TRAJ42	CAGAGGGSQGNLIF	9	TRBV19	TRBJ2-3	CASSGRSTDTQYF	8
AFX	-	-	-	2	TRBV19	TRBJ1-2	CASSTGVYGYTF	7
AFY	TRAV19	TRAJ21	CALSENNFNKFYF	8	TRBV19	TRBJ2-1	CAVGRSGSYNEQFF	9
AFZ	TRAV25	TRAJ42	CAGVMGGGSQGNLIF	10	TRBV19	TRBJ2-3	CASSGRSTDTQYF	8
AGA	TRAV27	TRAJ42	CAGAGGGSQGNLIF	9	TRBV19	TRBJ2-3	CASSIRSSDTQYF	8
AGB	TRAV27	TRAJ42	CAGAHGGSQGNLIF	9	TRBV19	TRBJ1-5	CASSQRSSEPQHF	8
AGC	TRAV27	TRAJ42	CAGAHGGSQGNLIF	9	TRBV19	TRBJ2-3	CASSTRSTDTQYF	8
AGD	TRAV29/DV5	TRAJ42	CAAVNYGGSQGNLIF	10	TRBV11-3	TRBJ2-3	CASSLVDRSITDTQYF	11
AGE	-	-	-	2	TRBV19	TRBJ2-3	CASSIRSTDTQYF	8
AGF	-	-	-	2	TRBV19	TRBJ1-1	CASSIFGHQNTEAFF	10
AGG	-	-	-	2	TRBV19	TRBJ1-1	CASSIGPYTEAFF	8
AGH	-	-	-	2	TRBV19	TRBJ1-5	CASSIFGNQPQHF	8
AGI	-	-	-	2	TRBV19	TRBJ2-1	CASSISSGTEQFF	8
AGJ	-	-	-	2	TRBV19	TRBJ2-1	CASSPGTSVNEQFF	9
AGK	-	-	-	2	TRBV19	TRBJ2-3	CASSTRSLDTQYF	8
AGL	-	-	-	2	TRBV6-5	TRBJ2-1	CASSYGQGIGEQFF	9
AGM	-	-	-	2	TRBV6-5	TRBJ2-1	CASSYPGQYNEQFF	9
AGN	TRAV1-2	TRAJ30	CAVRSLLDDKIIF	8	TRBV20-1	TRBJ2-7	CSARGDRSYEQYV	8
AGO	TRAV13-1	TRAJ6	CAAIPGGGSYIPTF	9	TRBV19	TRBJ1-1	CASTIYQGAPTEAFF	10
AGP	TRAV14/DV4	TRAJ16	CAMRIFSDGQKLLF	9	TRBV28	TRBJ2-1	CASTLSSSYNEQFF	9
AGQ	TRAV14/DV4	TRAJ42	CAMREGRYGGSQGNLIF	12	TRBV29-1	TRBJ2-5	CSVDRDRGLQETQYF	10
AGR	TRAV19	TRAJ52	CALSEDSGRAGGTSYGKLTF	15	TRBV20-1	TRBJ2-7	CSAIGGLYEQYV	7
AGS	TRAV21	TRAJ48	CAVSGGSNFGNEKLTF	11	TRBV19	TRBJ2-2	CASSIYGNTGELFF	9
AGT	TRAV38-2/DV8	TRAJ41	CAYRSFSGYALNF	8	TRBV19	TRBJ1-1	CASSIGGREAFF	7
AGU	TRAV41	TRAJ34	CAARSYNTDKLIF	8	TRBV19	TRBJ1-2	CASSTGAYGYTF	7
AGV	TRAV41	TRAJ34	CAVSGSNTDKLIF	8	TRBV27	TRBJ2-2	CASAYGLNTGELFF	9
AGW	TRAV41	TRAJ40	CAVSTSGTYKYIF	8	TRBV19	TRBJ2-1	CASSIYSYNEQFF	8
AGX	TRAV8-6	TRAJ49	CAVSDPNTGNQFYF	9	TRBV5-6	TRBJ1-2	CASSSGTGLYGYTF	9
AGY	-	-	-	2	TRBV19	TRBJ2-3	CASSVRSTDTQYF	8
AGZ	-	-	-	2	TRBV19	TRBJ1-4	CASSIRSGNEKLFF	9
AHA	-	-	-	2	TRBV19	TRBJ2-1	CASSIRGGSSYNEQFF	11
AHB	-	-	-	2	TRBV19	TRBJ2-2	CASSTTVSGELFF	8
AHC	-	-	-	2	TRBV19	TRBJ2-3	CASSVFSADTQYF	8
AHD	TRAV14/DV4	TRAJ52	CAMREDPGGTSYGKLTF	12	TRBV19	TRBJ1-5	CASSLYSNQPQHF	8
AHE	TRAV14/DV4	TRAJ52	CAMRGHAGGTSYGKLTF	12	TRBV19	TRBJ1-1	CASSIYSNTEAFF	8
AHF	TRAV14/DV4	TRAJ9	CAMRDGGGGFKTIF	9	TRBV9	TRBJ2-1	CASSGDTGTTLYNEQFF	12
AHG	TRAV17	TRAJ42	CATDSHPKGGSQGNLIF	12	TRBV19	TRBJ1-5	CASSSTGIGSQPQHF	10
AHH	TRAV23/DV6	TRAJ20	CAAKYSAEDNDYKLSF	11	TRBV19	TRBJ2-3	CASSGRSTDTQYF	8
AHI	TRAV29/DV5	TRAJ53	CAAPGTPCNSGGSNYKLTF	14	TRBV19	TRBJ2-3	CASSSRSTDTQYF	8
AHJ	TRAV35	TRAJ43	CAGGSYNNNDMRF	8	TRBV19	TRBJ2-1	CASSMSSLDEQFF	8
AHK	TRAV38-1	TRAJ52	CAFMIGAGGTSYGKLTF	12	TRBV19	TRBJ1-2	CASSQGSYGYTF	7
AHL	TRAV38-1	TRAJ52	CAFMKNAGGTSYGKLTF	12	TRBV19	TRBJ1-2	CASSIGYYGYTF	7
AHM	TRAV38-1	TRAJ52	CAFSTNAGGTSYGKLTF	12	TRBV19	TRBJ1-2	CASSIGIYGYTF	7
AHN	TRAV38-2/DV8	TRAJ52	CAYSPNAGGTSYGKLTF	12	TRBV19	TRBJ1-2	CASSIGIYGYTF	7
AHO	TRAV38-2/DV8	TRAJ52	CAYSVAAGGTSYGKLTF	12	TRBV19	TRBJ1-2	CASSIGMYGYTF	7
AHP	TRAV38-2/DV8	TRAJ57	CAYRSQGGSEKLVF	9	TRBV4-1	TRBJ1-1	CASSQDGIGLFTEAFF	11
AHQ	-	-	-	2	TRBV10-3	TRBJ1-6	CAISEGQGSYNSPLHF	11
AHR	-	-	-	2	TRBV13	TRBJ1-1	CASSLYRQGWEAFF	9
AHS	-	-	-	2	TRBV28	TRBJ2-5	CASSFLFSRTGRQETQYF	13
AHT	TRAV14/DV4	TRAJ11	CALSGYSTLTF	6	TRBV11-2	TRBJ1-4	CASSSIDETGSNEKLFF	12
AHU	TRAV14/DV4	TRAJ23	CAMRPLIYNQGGKLIF	11	TRBV4-3	TRBJ1-2	CASSQDEYGLIHYGYTF	12
AHV	TRAV14/DV4	TRAJ23	CAMRPSMIYNQGGKLIF	12	TRBV3-1;TRBV3-2	TRBJ1-2	CASSQGGDYGYTF	8
AHW	TRAV26-2	TRAJ24	CILRAWTDSWGKLQF	10	TRBV15	TRBJ2-6	CATSRAWDYGNPLSGNSGANVLTF	19
AHX	TRAV3	TRAJ34	CAVRDLVTDKLIF	8	TRBV19	TRBJ1-6	CASSLPGAINSPLHF	10
AHY	TRAV8-6	TRAJ29	CAVSHPGNTPLVF	8	TRBV28	TRBJ2-1	CATFSGLYNEQFF	8
AHZ	TRAV5	TRAJ39	CAGRPGNNAGNMLTF	10	TRBV19	TRBJ1-5	CASSTRGGQPQHF	8
AIA	TRAV16	TRAJ52	CALSGIPNAGGTSYGKLTF	14	TRBV19	TRBJ1-1	CASSALLNTEAFF	8
AIB	TRAV9-2	TRAJ52	CALSPDAGGTSYGKLTF	12	TRBV19	TRBJ1-2	CASSIGWHGYTF	7
AIC	-	-	-	2	TRBV19	TRBJ1-2	CASGPAYGYTF	6
AID	-	-	-	2	TRBV19	TRBJ1-2	CASSVGRVGYTF	7
AIE	-	-	-	2	TRBV19	TRBJ1-5	CASSIYLMENQPQHF	10
AIF	-	-	-	2	TRBV19	TRBJ2-1	CASSIRLGYNEQFF	9
AIG	-	-	-	2	TRBV19	TRBJ2-3	CASSRTSTDTQYF	8
AIH	-	-	-	2	TRBV20-1	TRBJ2-7	CSARTVYEQYF	6
AII	TRAV12-1	TRAJ4	CVVNMRVSGGYNKLIF	11	TRBV19	TRBJ1-2	CASSIFSGSGDGYTF	10
AIJ	TRAV13-1	TRAJ42	CAASGGGSQGNLIF	9	TRBV19	TRBJ2-3	CASSMFGTDTQYF	8
AIK	TRAV14/DV4	TRAJ23	CAMREFQGGKLIF	8	-	-	-	2
AIL	TRAV17	TRAJ7	CASPYYGNNRLAF	8	-	-	-	2
AIM	TRAV19	TRAJ22	CALSGASGSARQLTF	10	TRBV19	TRBJ2-1	CASSTLAGAWNEQFF	10
AIN	TRAV19	TRAJ34	CALSEADNTDKLIF	9	TRBV10-3	TRBJ1-2	CAISGGDRANYGYTF	10
AIO	TRAV22	TRAJ52	CAVDAGGTSYGKLTF	10	TRBV19	TRBJ2-7	CASSIYSSYEQYF	8
AIP	TRAV29/DV5	TRAJ28	CAASAPGAGSYQLTF	10	TRBV9	TRBJ2-1	CASSDRDSYNEQFF	9
AIQ	TRAV35	TRAJ24	CAGPGSWGKLQF	7	TRBV19	TRBJ2-3	CASSTSSVDTQYF	8
AIR	TRAV36/DV7	TRAJ32	CAVGGATNKLIF	7	TRBV18	TRBJ2-7	CASSLTGVGEQYF	8
AIS	TRAV38-2/DV8	TRAJ42	CAYRSFPTLGDFDKLIF	12	TRBV9	TRBJ1-1	CASSVGADIIMNTEAFF	12
AIT	TRAV41	TRAJ33	CAVRWSMDSNYQLIW	10	TRBV19	TRBJ2-2	CASSILITGELFF	8
AIU	TRAV8-6	TRAJ15	CAVIHQAGTALIF	8	-	-	-	2
AIV	-	-	-	2	TRBV19	TRBJ1-4	CASSIRAEGKLFF	8
AIW	TRAV13-2	TRAJ18	CAENGGGSTLGRLYF	10	TRBV19	TRBJ2-3	CASSARSTDTQYF	8
AIX	TRAV8-6	TRAJ42	CAPGGSQGNLIF	7	TRBV19	TRBJ2-7	CASSIRSSYEQYF	8
AIY	TRAV13-1	TRAJ26	CAASLADSGPNYGQNFVF	13	TRBV19	TRBJ1-1	CASSLTGAGTEAFF	9
AIZ	TRAV5	TRAJ28	CAEGEGSGAGSYQLTF	11	TRBV9	TRBJ2-3	CASSVGKTSTDTQYF	10
AJA	TRAV27	TRAJ37	CAGVVGSSNTGKLIF	10	TRBV19	TRBJ2-7	CASSIRSAYEQYF	8
AJB	TRAV38-1	TRAJ52	CAFMTNAGGTSYGKLTF	12	TRBV19	TRBJ1-2	CASSMGSYGYTF	7
AJC	-	-	-	2	TRBV19	TRBJ2-7	CASSTRGGDEQYF	8
AJD	TRAV5	TRAJ42	CAENSGGGSQGNLIF	10	TRBV19	TRBJ2-7	CASSTRGGDEQYF	8
AJE	-	-	-	2	TRBV19	TRBJ1-3	CASSMRSGNTIYF	8
AJF	-	-	-	2	TRBV19	TRBJ1-4	CASSIRSAEKLFF	8
AJG	-	-	-	2	TRBV19	TRBJ1-5	CASSIRGLSNQPQHF	10
AJH	-	-	-	2	TRBV19	TRBJ2-1	CASSILAGAYNEQFF	10
AJI	-	-	-	2	TRBV19	TRBJ2-2	CASSIRSGWELFF	8
AJJ	-	-	-	2	TRBV19	TRBJ2-3	CASSAFGADTQYF	8
AJK	-	-	-	2	TRBV19	TRBJ2-3	CASSMRSTDTQYF	8
AJL	-	-	-	2	TRBV9	TRBJ2-3	CASSVGKTSTDTQYF	10
AJM	TRAV13-2	TRAJ23	CAEPRNQGGKLIF	8	TRBV19	TRBJ2-7	CASSIRSSYEQYF	8
AJN	TRAV25	TRAJ42	CAGNYGGSQGNLIF	9	TRBV19	TRBJ2-3	CASSMRSTDTQYF	8
AJO	TRAV25	TRAJ42	CAVSYGGSQGNLIF	9	TRBV19	TRBJ2-3	CASSSRSTDTQYF	8
AJP	TRAV25	TRAJ42	CAVTGGGSQGNLIF	9	TRBV19	TRBJ2-2	CASSTRSTGELFF	8
AJQ	TRAV27	TRAJ37	CAGCYGSSNTGKLIF	10	TRBV19	TRBJ2-7	CASSIRSSYEQYF	8
AJR	TRAV38-2/DV8	TRAJ57	CAYRSAKGGSEKLVF	10	TRBV19	TRBJ2-1	CASSILAGGYNEQFF	10
AJS	TRAV8-6	TRAJ42	CAVTDGGSQGNLIF	9	TRBV19	TRBJ2-7	CASSIRSSYEQYF	8
AJT	TRAV17	TRAJ42	CATDGGGGSQGNLIF	10	TRBV19	TRBJ2-3	CASSIRSTDTQYF	8
AJU	-	-	-	2	TRBV19	TRBJ1-2	CASSIGYYGYTF	7
AJV	TRAV25	TRAJ42	CAGNYGGSQGNLIF	9	TRBV19	TRBJ2-3	CASSIRSTDTQYF	8
AJW	TRAV38-1	TRAJ52	CAFMKDAGGTSYGKLTF	12	TRBV19	TRBJ1-2	CASSIGVHGYTF	7
AJX	-	-	-	2	TRBV19	TRBJ2-1	CASSIRSQVEQFF	8
AJY	TRAV12-1	TRAJ42	CVVNIGGGSQGNLIF	10	TRBV19	TRBJ2-7	CASSMRSSYEQYF	8
AJZ	TRAV12-2	TRAJ42	CAVNKGGGSQGNLIF	10	-	-	-	2
AKA	TRAV12-2	TRAJ42	CAVNTGGGSQGNLIF	10	TRBV19	TRBJ2-1	CASSTRAANEQFF	8
AKB	TRAV13-2	TRAJ15	CAEKDQAGTALIF	8	TRBV19	TRBJ2-1	CASSSRSGNEQFF	8
AKC	TRAV13-2	TRAJ18	CAENGGGSTLGRLYF	10	-	-	-	2
AKD	TRAV27	TRAJ42	CAANYGGSQGNLIF	9	TRBV19	TRBJ2-1	CASSVRSAHEQFF	8
AKE	TRAV12-2	TRAJ42	CAGGIYGGSQGNLIF	10	TRBV19	TRBJ2-7	CASSIRSSYEQYF	8
AKF	TRAV13-1	TRAJ42	CAASGGGSQGNLIF	9	TRBV19	TRBJ2-3	CASSGRAADTQYF	8
AKG	TRAV38-1	TRAJ52	CAFMVSAGGTSYGKLTF	12	TRBV19	TRBJ1-2	CASSQGAYGYTF	7
AKH	TRAV25	TRAJ42	CAGGHGGSQGNLIF	9	TRBV19	TRBJ2-3	CASSIRSTDTQYF	8
AKI	TRAV30	TRAJ42	CGTAGGGSQGNLIF	9	TRBV19	TRBJ2-2	CASSMRSDGELFF	8
AKJ	TRAV5	TRAJ42	CAESGYGGSQGNLIF	10	TRBV19	TRBJ2-7	CASSTRSAYEQYF	8
AKK	TRAV8-3	TRAJ42	CAVAGSQGNLIF	7	TRBV19	TRBJ2-7	CASSKRSGVEQYF	8
AKL	TRAV13-2	TRAJ42	CAENGGGGSQGNLIF	10	TRBV19	TRBJ2-7	CASSIRADYEQYF	8
AKM	TRAV27	TRAJ42	CAGVGGGSQGNLIF	9	TRBV19	TRBJ2-7	CASSIRSAYEQYF	8
AKN	-	-	-	2	TRBV19	TRBJ2-7	CASSMRSSYEQYF	8
AKO	-	-	-	2	TRBV19	TRBJ2-3	CASSRRSTDTQYF	8
AKP	-	-	-	2	TRBV19	TRBJ2-7	CATSVRASYEQYF	8
AKQ	TRAV12-2	TRAJ42	CAVNIGGGSQGNLIF	10	TRBV19	TRBJ1-5	CASSPRSGEPQHF	8
AKR	TRAV19	TRAJ27	CALSVTSGTYKYIF	9	TRBV19	TRBJ1-2	CASSVGVHGTF	6
AKS	TRAV20	TRAJ42	CAVGGSQGNLIF	7	TRBV19	TRBJ2-7	CASGGAGSYEQYF	8
AKT	TRAV21	TRAJ27	CAVPNTNAGKSTF	8	TRBV19	TRBJ1-4	CASSTRAGNEKLFF	9
AKU	TRAV25	TRAJ42	CAGNYGGSQGNLIF	9	TRBV19	TRBJ1-1	CASSQRSTSEAFF	8
AKV	TRAV27	TRAJ37	CAGGGSGNTGKLIF	9	TRBV19	TRBJ2-7	CASSIRSSYEQYF	8
AKW	TRAV27	TRAJ37	CAGSSGNTGKLIF	8	TRBV19	TRBJ2-1	CASSKLSRDEQFF	8
AKX	TRAV27	TRAJ42	CAASGSQGNLIF	7	TRBV19	TRBJ2-7	CASSIRSSYEQYF	8
AKY	TRAV27	TRAJ42	CAGAGGGSQGNLIF	9	TRBV19	TRBJ2-3	CASSRRSTDTQYF	8
AKZ	TRAV27	TRAJ42	CAGAGSQGNLIF	7	TRBV19	TRBJ2-7	CASSVRSSYEQYF	8
ALA	TRAV27	TRAJ42	CAGATGGSQGNLIF	9	TRBV19	TRBJ1-6	CASSIRADSPLHF	8
ALB	TRAV27	TRAJ42	CAGPGSQGNLIF	7	TRBV19	TRBJ2-7	CASSSRSSYEQYF	8
ALC	TRAV30	TRAJ42	CGTVPGGSQGNLIF	9	TRBV19	TRBJ2-3	CASSGRSTDTQYF	8
ALD	TRAV38-1	TRAJ52	CAFMIGAGGTSYGKLTF	12	-	-	-	2
ALE	TRAV38-1	TRAJ52	CAFMTNAGGTSYGKLTF	12	TRBV19	TRBJ1-2	CATSTGSYGYTF	7
ALF	TRAV38-2/DV8	TRAJ52	CAYSTNAGGTSYGKLTF	12	TRBV19	TRBJ1-2	CASSIGLYGYTF	7
ALG	TRAV3	TRAJ36	CAVRDGTGANNLFF	9	TRBV19	TRBJ2-2	CASSIVSTGELFF	8
ALH	TRAV3	TRAJ36	CAVRDGTGANNLFF	9	TRBV19	TRBJ2-4	CASSGTGVDIQYF	8
ALI	TRAV8-2	TRAJ41	CVVSDRESNSGYALNF	11	TRBV19	TRBJ1-1	CASSIYSLNTEAFF	9
ALJ	TRAV27	TRAJ42	CALNYGGSQGNLIF	9	TRBV19	TRBJ2-7	CASSIRSSYEQYF	8
ALK	TRAV27	TRAJ37	CAGASGSGNTGKLIF	10	TRBV19	TRBJ2-7	CASSSRSAYEQYF	8
ALL	-	-	-	2	TRBV19	TRBJ1-2	CASSVGVHGTF	6
ALM	TRAV19	TRAJ40	CALSVTSGTYKYIF	9	TRBV19	TRBJ1-2	CASSVGVHGTF	6
ALN	TRAV27	TRAJ37	CAGTHGSGNTGKLIF	10	TRBV19	TRBJ2-7	CASSIRSAYEQYF	8
ALO	TRAV25	TRAJ42	CAGTYGGSQGNLIF	9	TRBV19	TRBJ2-3	CASSQRSTDTQYF	8
ALP	-	-	-	2	TRBV19	TRBJ2-3	CASSTRSTDTQYF	8
ALQ	TRAV27	TRAJ42	CAGVYGGSQGNLIF	9	TRBV19	TRBJ2-7	CASSIRSSYEQYF	8
ALR	-	-	-	2	TRBV19	TRBJ2-7	CASSIRADYEQYF	8
ALS	TRAV12-1	TRAJ42	CVVNLGGGSQGNLIF	10	TRBV19	TRBJ2-7	CASSIRASYEQYF	8
ALT	TRAV13-2	TRAJ42	CAENIGGGSQGNLIF	10	TRBV19	TRBJ2-3	CASSPRAGDTQYF	8
ALU	TRAV14/DV4	TRAJ52	CAMREDPGGTSYGKLTF	12	TRBV19	TRBJ1-5	CASSIYSNQPQHF	8
ALV	TRAV17	TRAJ42	CATDAGGGSQGNLIF	10	TRBV19	TRBJ2-3	CASSIRSTDTQYF	8
ALW	TRAV25	TRAJ42	CAANYGGSQGNLIF	9	TRBV19	TRBJ2-2	CASSIRSTGELFF	8
ALX	TRAV25	TRAJ42	CAGAYGGSQGNLIF	9	TRBV19	TRBJ1-6	CASSPRSDSPLHF	8
ALY	TRAV25	TRAJ42	CAGNYGGSQGNLIF	9	TRBV19	TRBJ2-2	CASSFRSTGELFF	8
ALZ	TRAV25	TRAJ42	CAGQHGGSQGNLIF	9	TRBV19	TRBJ2-3	CASSPRSTDTQYF	8
AMA	TRAV27	TRAJ42	CAENYGGSQGNLIF	9	TRBV19	TRBJ2-7	CASSIRSSYEQYF	8
AMB	TRAV27	TRAJ42	CAGAGGGSQGNLIF	9	TRBV19	TRBJ2-3	CASSIRSADTQYF	8
AMC	TRAV27	TRAJ42	CAGALGGSQGNLIF	9	TRBV19	TRBJ2-7	CASSTRSSYEQYF	8
AMD	TRAV27	TRAJ42	CALPGSQGNLIF	7	TRBV19	TRBJ2-7	CASSTRSSYEQYF	8
AME	TRAV38-1	TRAJ33	CAFRADSNYQLIW	8	TRBV3-1	TRBJ1-2	CASSQFLGGTEPYTF	10
AMF	TRAV38-1	TRAJ52	CAFMPGAGGTSYGKLTF	12	TRBV19	TRBJ1-2	CASSFGSYGYTF	7
AMG	TRAV38-2/DV8	TRAJ57	CAYRSPGGVGGSEKLVF	12	TRBV19	TRBJ2-1	CASSIIGGSYNEQFF	10
AMH	TRAV38-1	TRAJ52	CAFMIGAGGTSYGKLTF	12	TRBV19	TRBJ1-2	CASSQGAYGYTF	7
AMI	TRAV29/DV5	TRAJ52	CAASPNAGGTSYGKLTF	12	TRBV19	TRBJ1-2	CASSIGLWGYTF	7
AMJ	TRAV25	TRAJ42	CAATEGGSQGNLIF	9	TRBV19	TRBJ2-2	CASSARSTGELFF	8
AMK	TRAV25	TRAJ42	CAGVYGGSQGNLIF	9	TRBV19	TRBJ2-3	CASSMRSTDTQYF	8
AML	TRAV38-1	TRAJ52	CAFSTNAGGTSYGKLTF	12	TRBV19	TRBJ1-2	CASSIGVYGYTF	7
AMM	TRAV10	TRAJ20	CVVSPMDDYKLSF	8	TRBV9	TRBJ1-4	CASSVGGNSNEKLFF	10
AMN	TRAV14/DV4	TRAJ33	CAMREGQGSNYQLIW	10	TRBV9	TRBJ2-3	CASSVGGTSTDTQYF	10
AMO	TRAV19	TRAJ45	CALSEASMYSGGGADGLTF	14	TRBV19	TRBJ2-1	CASSTLRGPYNEQFF	10
AMP	TRAV38-1	TRAJ12	CAFPLDSSYKLIF	8	TRBV9	TRBJ2-3	CASSVGGTSTDTQYF	10
AMQ	TRAV38-2/DV8	TRAJ27	CAYTNAGKSTF	6	TRBV9	TRBJ1-1	CASSPTYPPEAFF	8
AMR	TRAV25	TRAJ42	CALNYGGSQGNLIF	9	TRBV19	TRBJ2-2	CASSIRSTGELFF	8
AMS	TRAV17	TRAJ42	CATDAGGGSQGNLIF	10	TRBV19	TRBJ2-1	CASSMYAGYNEQFF	9
AMT	TRAV19	TRAJ40	CALSVTSGTYKYIF	9	-	-	-	2
AMU	TRAV24	TRAJ37	CALPGSGNTGKLIF	9	TRBV19	TRBJ2-3	CASSGRSADTQYF	8
AMV	TRAV38-2/DV8	TRAJ57	CAYRSAQGGSEKLVF	10	TRBV19	TRBJ2-1	CASSLIAGGYNEQFF	10
AMW	TRAV19	TRAJ53	CALSDAGGSNYKLTF	10	TRBV19	TRBJ2-1	CASSLTSGGLNEQFF	10
AMX	TRAV38-1	TRAJ52	CAFMISAGGTSYGKLTF	12	TRBV19	TRBJ1-2	CASSIGSYGYTF	7
AMY	TRAV38-1	TRAJ52	CAFMLNAGGTSYGKLTF	12	TRBV19	TRBJ1-2	CASSIGSYGYTF	7
AMZ	TRAV9-2	TRAJ30	CALISQMNRDDKIIF	10	TRBV19	TRBJ1-2	CASSIGYYGYTF	7
ANA	TRAV27	TRAJ42	CAGAGGGSQGNLIF	9	TRBV19	TRBJ2-7	CASSIRSGYEQYF	8
ANB	-	-	-	2	TRBV19	TRBJ2-7	CASSTRSAYEQYF	8
ANC	TRAV38-1	TRAJ52	CAFMVNAGGTSYGKLTF	12	TRBV19	TRBJ1-2	CASSIGSYGYTF	7
AND	-	-	-	2	TRBV19	TRBJ2-1	CASSLTSGGLNEQFF	10
ANE	TRAV12-2	TRAJ42	CAVNMGGGSQGNLIF	10	TRBV19	TRBJ2-7	CASSDRASNEQYF	8
ANF	TRAV17	TRAJ30	CATENRDDKIIF	7	TRBV20-1	TRBJ1-4	CSARDWDRARATNEKLFF	13
ANG	TRAV27	TRAJ16	CAGGGSDGQKLLF	8	TRBV19	TRBJ2-7	CASSIRSSYEQYF	8
ANH	TRAV27	TRAJ37	CAGNHGSSNTGKLIF	10	TRBV19	TRBJ2-7	CASSIRSAYEQYF	8
ANI	TRAV27	TRAJ42	CAAGGSQGNLIF	7	-	-	-	2
ANJ	TRAV38-1	TRAJ52	CAFMIGAGGTSYGKLTF	12	TRBV19	TRBJ1-2	CASSIGAFGYTF	7
ANK	TRAV38-1	TRAJ52	CAFMTNAGGTSYGKLTF	12	TRBV19	TRBJ1-2	CASSMGAHGYTF	7
ANL	TRAV38-2/DV8	TRAJ52	CAYSSAAGGTSYGKLTF	12	TRBV19	TRBJ1-2	CASSIGIYGYTF	7
ANM	TRAV8-6	TRAJ42	CAVGGSQGNLIF	7	TRBV19	TRBJ2-7	CASSIRSAYEQYF	8
ANN	TRAV27	TRAJ37	CAGAHNTGKLIF	7	TRBV19	TRBJ2-7	CASSIRSSYEQYF	8
ANO	TRAV41	TRAJ42	CAVDGGGGSQGNLIF	10	TRBV19	TRBJ2-2	CASSMRAAGELFF	8
ANP	TRAV5	TRAJ37	CAETPSNTGKLIF	8	TRBV19	TRBJ2-7	CASSTRSGYEQYF	8
ANQ	-	-	-	2	TRBV19	TRBJ2-7	CASSSRSAYEQYF	8
ANR	-	-	-	2	TRBV19	TRBJ1-2	CASSIGMYGYTF	7
ANS	-	-	-	2	TRBV19	TRBJ2-7	CASSIRSGYEQYF	8
ANT	TRAV25	TRAJ42	CAGNYGGSQGNLIF	9	TRBV19	TRBJ2-2	CASSTRSTGELFF	8
ANU	TRAV25	TRAJ42	CAGNYGGSQGNLIF	9	TRBV19	TRBJ2-3	CASSGRSTDTQYF	8
ANV	TRAV27	TRAJ42	CAGAGGGSQGNFIF	9	TRBV19	TRBJ2-7	CASSIRSGYEQYF	8
ANW	TRAV3	TRAJ23	CAVRDNVDQGGKLIF	10	TRBV19	TRBJ1-1	CATGGPGDPEAFF	8
ANX	TRAV41	TRAJ52	CAVSVEVGAGGTSYGKLTF	14	TRBV19	TRBJ2-7	CASSIRSSYEQYF	8
ANY	TRAV5	TRAJ37	CAESMAGSSNTGKLIF	11	TRBV19	TRBJ2-3	CASSIYSTDTQYF	8
ANZ	TRAV38-1	TRAJ52	CAFMIGPGGTSYGKLTF	12	TRBV19	TRBJ1-2	CASSLGVYGYTF	7
AOA	TRAV13-2	TRAJ42	CAENYGGGSQGNLIF	10	TRBV19	TRBJ2-3	CASSERSTDTQYF	8
AOB	TRAV35	TRAJ42	CAGQLGGGSQGNLIF	10	TRBV19	TRBJ2-7	CASSQRSSYEQYF	8
AOC	TRAV41	TRAJ54	CAAQGAQKLVF	6	TRBV19	TRBJ2-7	CASSIRSSYEQYF	8
AOD	-	-	-	2	TRBV19	TRBJ2-3	CASSIRSSDTQYF	8
AOE	-	-	-	2	TRBV19	TRBJ1-5	CASSLGGGFAQPQHF	10
AOF	-	-	-	2	TRBV19	TRBJ2-2	CASSGRASGELFF	8
AOG	-	-	-	2	TRBV19	TRBJ2-3	CASSMRSEDTQYF	8
AOH	-	-	-	2	TRBV19	TRBJ2-3	CASSPRSTDTQYF	8
AOI	-	-	-	2	TRBV20-1	TRBJ1-5	CRPPRGTHSNQPQHF	10
AOJ	TRAV13-1	TRAJ42	CAAQGSQGNLIF	7	-	-	-	2
AOK	TRAV13-2	TRAJ37	CAERGPNTGKLIF	8	-	-	-	2
AOL	TRAV13-2	TRAJ37	CAERGPNTGKLIF	8	TRBV20-1	TRBJ1-1	CSAQKGEEAEGAFF	9
AOM	TRAV25	TRAJ42	CAGPLDGGSQGNLIF	10	TRBV19	TRBJ2-3	CASSGRSTDTQYF	8
AON	TRAV27	TRAJ27	CAGSGTGAGKSTF	8	TRBV19	TRBJ2-7	CASSIRSDYEQYF	8
AOO	TRAV27	TRAJ37	CAGASGSSNTGKLIF	10	TRBV19	TRBJ2-7	CASSIRSAYEQYF	8
AOP	TRAV27	TRAJ42	CAGAYGGSQGNLIF	9	TRBV19	TRBJ2-2	CASSGRSVGELFF	8
AOQ	TRAV27	TRAJ42	CASGGSQGNLIF	7	TRBV19	TRBJ2-7	CASSIRSSYEQYF	8
AOR	TRAV30	TRAJ42	CGTVLEGGSQGNLIF	10	TRBV19	TRBJ2-3	CASSIRSTDTQYF	8
AOS	TRAV30	TRAJ8	CGTNGEIMNTGFQKLVF	12	TRBV19	TRBJ1-1	CASSIREGTEAFF	8
AOT	TRAV35	TRAJ42	CAAVVYGGSQGNLIF	10	TRBV19	TRBJ2-7	CASSGRAAHEQYF	8
AOU	TRAV35	TRAJ42	CAGGGNGGSQGNLIF	10	TRBV19	TRBJ1-1	CASSGRSNTEAFF	8
AOV	TRAV35	TRAJ42	CAGQLGGGSQGNLIF	10	TRBV19	TRBJ2-1	CASSMRSSHEQFF	8
AOW	TRAV38-1	TRAJ52	CAFMESAGGTSYGKLTF	12	TRBV19	TRBJ1-2	CASSTGIYGYTF	7
AOX	TRAV38-1	TRAJ52	CAFMIGAGGTSYGKLTF	12	TRBV19	TRBJ1-2	CASSIGSYGYTF	7
AOY	TRAV38-2/DV8	TRAJ52	CAYSVNAGGTSYGKLTF	12	TRBV19	TRBJ1-2	CASSIGTYGYTF	7
AOZ	TRAV8-1	TRAJ42	CAVNTQGGSQGNLIF	10	TRBV19	TRBJ2-7	CASSIRSSYEQYF	8
APA	TRAV8-3	TRAJ42	CAVGGDGGSQGNLIF	10	TRBV19	TRBJ2-7	CASSVRSSYEQYF	8
APB	TRAV30	TRAJ45	CGTEAGGGGADGLTF	10	TRBV19	TRBJ2-1	CASSILAGSYNEQFF	10
APC	TRAV38-1	TRAJ52	CAFMKGAGGTSYGKLTF	12	TRBV19	TRBJ1-2	CASSIGVYGYTF	7
APD	TRAV8-6	TRAJ31	CAVSDRHNNARLMF	9	TRBV19	TRBJ1-5	CASSILGAQPQHF	8
APE	TRAV27	TRAJ42	CAGAHGGSQGNLIF	9	TRBV19	TRBJ2-3	CASSIRADDTQYF	8
APF	TRAV3	TRAJ36	CAVRDGTGANNLFF	9	TRBV19	TRBJ1-4	CASDVTGAGEKLFF	9
APG	TRAV27	TRAJ42	CAGGGSQGNLIF	7	-	-	-	2
APH	-	-	-	2	TRBV19	TRBJ2-1	CASSVLAGPYNEQFF	10
API	-	-	-	2	TRBV19	TRBJ1-5	CASSIVSNQPQHF	8
APJ	TRAV14/DV4	TRAJ52	CAMREGPGGTSYGKLTF	12	TRBV19	TRBJ1-1	CASSILSNTEAFF	8
APK	TRAV25	TRAJ42	CASAGGGGSQGNLIF	10	TRBV19	TRBJ1-5	CASSIVSNQPQHF	8
APL	TRAV27	TRAJ27	CAGANTNAGKSTF	8	TRBV19	TRBJ2-7	CASSIRSSYEQYF	8
APM	TRAV30	TRAJ42	CGTAIDGGSQGNLIF	10	TRBV19	TRBJ2-3	CASSKRSTDTQYF	8
APN	TRAV35	TRAJ30	CAGQIILMNRDDKIIF	11	TRBV19	TRBJ2-2	CASSIQGAGELFF	8
APO	TRAV35	TRAJ58	CAGPTQETSGSRLTF	10	TRBV19	TRBJ2-2	CASSIFHTGELFF	8
APP	TRAV3	TRAJ16	CAVRERVSDGQKLLF	10	TRBV19	TRBJ1-3	CASSIFGNTIYF	7
APQ	TRAV3	TRAJ36	CAVRDGTGANNLFF	9	-	-	-	2
APR	TRAV8-6	TRAJ28	CAVSGGPGAGSYQLTF	11	TRBV6-5	TRBJ2-1	CASSYSSSSAGEQFF	10
APS	-	-	-	2	TRBV19	TRBJ2-1	CASTPYAGGHNEQFF	10
APT	-	-	-	2	TRBV20-1	TRBJ2-3	CSAIARELTVADTQYF	11
APU	-	-	-	2	TRBV24-1	TRBJ2-5	CATSDPSTSGRSGGQETQYF	15
APV	TRAV1-2	TRAJ38	CAVYGAGNNRKLIW	9	TRBV19	TRBJ2-1	CASTPYEGGHNEQFF	10
APW	TRAV14/DV4	TRAJ4	CAMTEFSGGYNKLIF	10	TRBV20-1	TRBJ1-5	CSAKQVDSNQPQHF	9
APX	TRAV14/DV4	TRAJ54	CAMREWQGAQKLVF	9	TRBV19	TRBJ2-3	CASSIAGDTQYF	7
APY	TRAV17	TRAJ28	CATATYSGAGSYQLTF	11	TRBV19	TRBJ2-1	CASSWIGGSSYNEQFF	11
APZ	TRAV19	TRAJ35	CALSEAGGFGNVLHC	10	TRBV19	TRBJ2-1	CASSITSGSYNEQFF	10
AQA	TRAV19	TRAJ44	CALSPVAGTASKLTF	10	TRBV19	TRBJ2-3	CATASSSTDTQYF	8
AQB	TRAV22	TRAJ15	CAALNQAGTALIF	8	TRBV19	TRBJ2-6	CASSIFTGANVLTF	9
AQC	TRAV22	TRAJ49	CAVDPKSLNTGNQFYF	11	TRBV19	TRBJ2-5	CASSIFHTETQYF	8
AQD	TRAV24	TRAJ44	CASNTGTASKLTF	8	TRBV19	TRBJ1-3	CASSIIGSGNTIYF	9
AQE	TRAV27	TRAJ27	CAGGGTNAGKSTF	8	TRBV19	TRBJ2-1	CASSIVGGSYNEQFF	10
AQF	TRAV27	TRAJ37	CAGADGSSNTGKLIF	10	TRBV19	TRBJ2-1	CASSIRSAYEQFF	8
AQG	-	-	-	2	TRBV19	TRBJ2-3	CASSYFGTDTQYF	8
AQH	-	-	-	2	TRBV19	TRBJ2-7	CASSIRWGYEQYF	8
AQI	TRAV35	TRAJ42	CAGSIHMNYGGSQGNLIF	13	TRBV19	TRBJ1-5	CASSGVSLQPQHF	8
AQJ	TRAV3	TRAJ36	CAVRDGTGANNLFF	9	TRBV19	TRBJ2-2	CASSTSSTGELFF	8
AQK	-	-	-	2	TRBV19	TRBJ1-2	CASSIGAYGYTF	7
AQL	-	-	-	2	TRBV19	TRBJ1-2	CASSIGLYGYTF	7
AQM	TRAV13-2	TRAJ42	CAENIGGGSQGNLIF	10	TRBV19	TRBJ2-5	CASSSRAGETQYF	8
AQN	TRAV14/DV4	TRAJ53	CAMRELSGGSNYKLTF	11	TRBV4-3	TRBJ1-2	CASSRADTSGYYGYTF	11
AQO	TRAV27	TRAJ27	CAGVGTNAGKSTF	8	TRBV19	TRBJ1-4	CASSIFGGSNEKLFF	10
AQP	TRAV27	TRAJ36	CAGDDRTGANNLFF	9	TRBV19	TRBJ2-1	CASSILPSGGYNEQFF	11
AQQ	TRAV27	TRAJ37	CAGADGSSNTGKLIF	10	TRBV19	TRBJ2-7	CASSQRSAYEQYF	8
AQR	TRAV27	TRAJ42	CAYGGSQGNLIF	7	TRBV19	TRBJ2-7	CASSTRSSYEQYF	8
AQS	TRAV41	TRAJ53	CAVSSGNSGGSNYKLTF	12	TRBV19	TRBJ1-1	CASSIYGGEGPNTEAFF	12
AQT	TRAV8-4	TRAJ56	CAVTLTGANSKLTF	9	TRBV19	TRBJ2-7	CASSLRSSYEQYF	8
AQU	-	-	-	2	TRBV19	TRBJ2-1	CASSIVGGAGNEQFF	10
AQV	TRAV27	TRAJ37	CAGCDGSSNTGKLIF	10	TRBV19	TRBJ2-7	CASSIRAAYEQYF	8
AQW	-	-	-	2	TRBV19	TRBJ1-3	CASSMGTGNTIYF	8
AQX	-	-	-	2	TRBV19	TRBJ1-5	CASSMFPNYQPQHF	9
AQY	-	-	-	2	TRBV19	TRBJ2-7	CASRAFSGSYEQYF	9
AQZ	TRAV19	TRAJ6	CALRGFEGGSYIPTF	10	TRBV2	TRBJ1-1	CASSERGPDQFPHTEAFF	13
ARA	-	-	-	2	TRBV19	TRBJ2-7	CASSIRSAGEQYF	8
ARB	TRAV27	TRAJ30	CAGAVTVNRDDKIIF	10	TRBV12-5	TRBJ2-7	CASGLRRTPEVEQYV	10
ARC	TRAV12-3	TRAJ42	CATTGDGGSQGNLIF	10	TRBV19	TRBJ2-1	CASSIRSSYNEQFF	9
ARD	TRAV13-2	TRAJ42	CAENRGGGSQGNLIF	10	TRBV19	TRBJ2-7	CASSIRSTYEQYF	8
ARE	TRAV25	TRAJ42	CAGSYGGSQGNLIF	9	TRBV19	TRBJ2-3	CASSIRSTDTQYF	8
ARF	TRAV25	TRAJ42	CAGSYGGSQGNLIF	9	TRBV19	TRBJ2-7	CASSIVAQDEQYF	8
ARG	-	-	-	2	TRBV19	TRBJ2-7	CASSIRAAYEQYF	8
ARH	TRAV25	TRAJ42	CAASSGGSQGNLIF	9	TRBV19	TRBJ2-3	CASSTRSTDTQYF	8
ARI	-	-	-	2	TRBV19	TRBJ1-5	CASSTGVPQHF	6
ARJ	-	-	-	2	TRBV19	TRBJ2-1	CASTPLAGGLNEQFF	10
ARK	TRAV13-2	TRAJ33	CAEGPMDSNYQLIW	9	TRBV25-1	TRBJ1-5	CASSEQSNQPQHF	8
ARL	TRAV25	TRAJ42	CAGSYGGSQGNLIF	9	-	-	-	2
ARM	TRAV27	TRAJ42	CAGAGGGSQGNLIF	9	TRBV19	TRBJ1-1	CASSIRSSTEAFF	8
ARN	TRAV27	TRAJ42	CAGAYGGSQGNLIF	9	TRBV19	TRBJ2-3	CASSIRSTDTQYF	8
ARO	TRAV29/DV5	TRAJ57	CAAPGQGGSEKLVF	9	TRBV29-1	TRBJ2-7	CSASSGSYEQYF	7
ARP	TRAV3	TRAJ36	CAVRDGTGANNLFF	9	TRBV19	TRBJ2-2	CASSISATGELFF	8
ARQ	TRAV5	TRAJ37	CAESIGSGNTGKLIF	10	TRBV19	TRBJ2-7	CASSIRSAYEQYF	8
ARR	TRAV6	TRAJ18	CALDIRGSTLGRLYF	10	TRBV19	TRBJ1-5	CASSSNSIQPQHF	8
ARS	TRAV8-1	TRAJ42	CAVNAGGGSQGNLIF	10	TRBV19	TRBJ2-7	CASSIRAAYEQYF	8
ART	-	-	-	2	TRBV20-1	TRBJ2-7	CATPADRSYEQYF	8
ARU	TRAV19	TRAJ31	CALSDDNARLMF	7	TRBV19	TRBJ2-1	CASSSGTAYNEQFF	9
ARV	TRAV38-1	TRAJ52	CAFMINAGGTSYGKLTF	12	TRBV19	TRBJ1-2	CASSIGSFGYTF	7
ARW	TRAV6	TRAJ15	CALRGNQAGTALIF	9	TRBV19	TRBJ2-2	CATNSGELFF	5
ARX	TRAV12-2	TRAJ42	CAVNIGGGSQGNLIF	10	TRBV19	TRBJ2-7	CASSIRSGYEQYF	8
ARY	TRAV13-1	TRAJ42	CAASGGGSQGNLIF	9	TRBV19	TRBJ2-5	CASSGRSQETQYF	8
ARZ	TRAV23/DV6	TRAJ42	CALAGSQGNLIF	7	TRBV19	TRBJ2-7	CASSIRASYEQYF	8
ASA	TRAV3	TRAJ36	CAVRDGTGANNLFF	9	TRBV19	TRBJ2-2	CASSISSTGELFF	8
ASB	TRAV13-2	TRAJ42	CAENMGGGSQGNLIF	10	TRBV19	TRBJ2-1	CASSIRAGNEQFF	8
ASC	TRAV27	TRAJ37	CAGAFGSSNTGKLIF	10	TRBV19	TRBJ2-7	CASSIRSSYEQYF	8
ASD	TRAV27	TRAJ37	CAGAAGSSNTGKLIF	10	TRBV19	TRBJ2-7	CASSIRAAYEQYF	8
ASE	TRAV12-2	TRAJ47	CALEAAEYGNKLVF	9	-	-	-	2
ASF	TRAV13-1	TRAJ37	CAASQGSSNTGKLIF	10	TRBV19	TRBJ1-1	CASSFYGTGNTEAFF	10
ASG	TRAV13-1	TRAJ42	CAATGGGSQGNLIF	9	TRBV19	TRBJ2-2	CASSIRSAGELFF	8
ASH	TRAV13-2	TRAJ42	CAENLGGGSQGNLIF	10	TRBV19	TRBJ1-3	CASSGRSGNTIYF	8
ASI	TRAV20	TRAJ36	CAGSSTGANNLFF	8	TRBV18	TRBJ1-1	CASSRTGGWDTEAFF	10
ASJ	TRAV20	TRAJ49	CAVSNTGNQFYF	7	TRBV19	TRBJ1-2	CASSIGVYGYTF	7
ASK	TRAV23/DV6	TRAJ58	CAATLEETSGSRLTF	10	TRBV19	TRBJ1-5	CASSIYSNSNQPQHF	10
ASL	TRAV25	TRAJ42	CAVSYGGSQGNLIF	9	TRBV19	TRBJ2-3	CASSIRSTDTQYF	8
ASM	TRAV27	TRAJ37	CAGGGSSNTGKLIF	9	-	-	-	2
ASN	TRAV27	TRAJ42	CAGADGGSQGNLIF	9	TRBV19	TRBJ2-2	CASSSRSAGELFF	8
ASO	TRAV27	TRAJ42	CAGAGGGSQGNLIF	9	TRBV19	TRBJ2-2	CASSIRATGELFF	8
ASP	TRAV27	TRAJ42	CAGAGGGSQGNLIF	9	TRBV19	TRBJ2-7	CASSTRSGTGQYF	8
ASQ	TRAV29/DV5	TRAJ47	CAASEVYGNKLVF	8	TRBV19	TRBJ2-7	CASSIRSSYEQYF	8
ASR	TRAV38-1	TRAJ52	CAFMTNAGGTSYGKLTF	12	TRBV19	TRBJ1-2	CASSIGNYGYTF	7
ASS	TRAV38-2/DV8	TRAJ52	CAYGQGAGGTSYGKLTF	12	TRBV19	TRBJ1-2	CASSIGWAGYTF	7
AST	TRAV3	TRAJ36	CAVRLLSGANNLFF	9	TRBV29-1	TRBJ2-1	CSVEGEQFF	4
ASU	TRAV3	TRAJ37	CAAPPSNTGKLIF	8	TRBV19	TRBJ2-3	CASSTRAADTQYF	8
ASV	TRAV40	TRAJ40	CLLETRLGASGTYKYIF	12	TRBV19	TRBJ1-2	CASSIGYYGYTF	7
ASW	TRAV8-2	TRAJ42	CVAPGSQGNLIF	7	TRBV19	TRBJ2-7	CASSIRSSYEQYF	8
ASX	TRAV9-2	TRAJ42	CALSLGGGSQGNLIF	10	TRBV19	TRBJ2-1	CASSIFGGSTYNEQFF	11
ASY	TRAV9-2	TRAJ13	CAHLTGGYQKVTF	8	TRBV27	TRBJ2-5	CASSFGQGSETQYF	9
ASZ	-	-	-	2	TRBV19	TRBJ2-7	CASSIRASYEQYF	8
ATA	TRAV12-2	TRAJ13	CAVVNSGGYQKVTF	9	-	-	-	2
ATB	TRAV19	TRAJ40	CALSGRITSGTYKYIF	11	TRBV19	TRBJ2-1	CASSILAGSYNEQFF	10
ATC	-	-	-	2	TRBV20-1	TRBJ2-6	CSARPWDRASATGANVLTF	14
ATD	TRAV27	TRAJ37	CAGASGSSNTGKLIF	10	TRBV19	TRBJ2-7	CASSTRSAYEQYF	8
ATE	TRAV14/DV4	TRAJ52	CAMRGDPGGTSYGKLTF	12	TRBV19	TRBJ1-1	CASSILSNTEAFF	8
ATF	TRAV16	TRAJ33	CALSSIMDSNYQLIW	10	TRBV19	TRBJ2-7	CASSIRSSYEQYF	8
ATG	TRAV19	TRAJ6	CALSEAGTGGSYIPTF	11	TRBV19	TRBJ1-5	CASSIFGGQPQHF	8
ATH	TRAV25	TRAJ42	CAANYGGSQGNLIF	9	TRBV19	TRBJ2-2	CASSMRSTGELFF	8
ATI	TRAV27	TRAJ42	CAGAGGGSQGNLIF	9	TRBV19	TRBJ2-2	CASSGRSTGELFF	8
ATJ	TRAV27	TRAJ42	CSAGGSQGNLIF	7	TRBV19	TRBJ2-7	CASSIRSSYEQYF	8
ATK	TRAV38-1	TRAJ52	CAFMVNAGGTSYGKLTF	12	TRBV19	TRBJ2-5	CASSIRSQETQYF	8
ATL	TRAV8-6	TRAJ16	CAVSDRPEFSDGQKLLF	12	TRBV19	TRBJ2-1	CASSMRSSYNEQFF	9
ATM	TRAV14/DV4	TRAJ52	CAMRGDPGGTSYGKLTF	12	TRBV19	TRBJ2-7	CASSIRSSYEQYF	8
ATN	TRAV38-1	TRAJ52	CAFMTNAGGTSYGKLTF	12	TRBV19	TRBJ1-2	CASSVGSYGYTF	7
ATO	TRAV8-6	TRAJ23	CAVSSQGGKLIF	7	TRBV19	TRBJ2-7	CASSIRSSYEQYF	8
ATP	TRAV27	TRAJ42	CAGPGSQGNLIF	7	TRBV19	TRBJ2-7	CASSTRSSYEQYF	8
ATQ	TRAV25	TRAJ42	CAGNYGGSQGNLIF	9	TRBV19	TRBJ2-2	CASSLRSTGELFF	8
ATR	-	-	-	2	TRBV19	TRBJ1-1	CASSPTGGAGTEAFF	10
ATS	-	-	-	2	TRBV19	TRBJ2-1	CASSGLAGLNEQFF	9
ATT	-	-	-	2	TRBV19	TRBJ2-1	CASSGRAGNEQFF	8
ATU	-	-	-	2	TRBV19	TRBJ2-7	CASSAYHSYEQYF	8
ATV	-	-	-	2	TRBV28	TRBJ2-1	CASSGTEFF	4
ATW	TRAV12-2	TRAJ42	CAVAPGGGSQGNLIF	10	TRBV19	TRBJ2-7	CASSIRSSYEQYF	8
ATX	TRAV12-2	TRAJ6	CAVKGGSYIPTF	7	TRBV4-3	TRBJ1-5	CASSQDVGSWNQPQHF	11
ATY	TRAV13-1	TRAJ10	CAAIILTGGGNKLTF	10	TRBV19	TRBJ2-1	CASSIHSGGNNEQFF	10
ATZ	TRAV25	TRAJ42	CAANYGGSQGNLIF	9	TRBV19	TRBJ2-2	CALVVSGPTGELFF	9
AUA	TRAV27	TRAJ37	CAGASGSSNTGKLIF	10	TRBV19	TRBJ2-7	CASSIRAAYEQYF	8
AUB	TRAV27	TRAJ42	CAGADGGSQGNLIF	9	TRBV19	TRBJ2-2	CASSTRSSGELFF	8
AUC	TRAV27	TRAJ42	CAGTFGGSQGNLIF	9	TRBV19	TRBJ2-7	CASSIRSSYEQYF	8
AUD	TRAV35	TRAJ42	CAGQLGGGSQGNLIF	10	TRBV19	TRBJ2-5	CASSIRSSETQYF	8
AUE	TRAV38-2/DV8	TRAJ43	CAYRVFVNNNDMRF	9	TRBV19	TRBJ2-1	CASSILAGGYNEQFF	10
AUF	TRAV6	TRAJ42	CALDGSQGNLIF	7	TRBV19	TRBJ2-3	CASSIRSSDTQYF	8
AUG	-	-	-	2	TRBV19	TRBJ1-2	CASSNTVNYGYTF	8
AUH	-	-	-	2	TRBV28	TRBJ2-3	CASSFLRGSTDTQYF	10
AUI	TRAV19	TRAJ49	CALSELGLNTGNQFYF	11	TRBV19	TRBJ2-1	CASSISGTSYNEQFF	10
AUJ	TRAV22	TRAJ20	CAVHINDYKLSF	7	TRBV19	TRBJ2-7	CASSTFLLDEQYF	8
AUK	TRAV38-2/DV8	TRAJ58	CAYINGPGETSGSRLTF	12	-	-	-	2
AUL	TRAV19	TRAJ42	CALSEDDGGSQGNLIF	11	TRBV19	TRBJ2-1	CASSVLAGPYNEQFF	10
AUM	TRAV9-2	TRAJ50	CALSETSYDKVIF	8	TRBV19	TRBJ2-7	CASSLGTVYEQYF	8
AUN	TRAV22	TRAJ42	CAVDSGGGSQGNLIF	10	TRBV19	TRBJ2-7	CASSIRSSYEQYF	8
AUO	-	-	-	2	TRBV19	TRBJ1-1	CASRSGREAFF	6
AUP	-	-	-	2	TRBV19	TRBJ1-1	CASSIGGTEAFF	7
AUQ	-	-	-	2	TRBV19	TRBJ1-1	CASSIGTTREGAFF	9
AUR	-	-	-	2	TRBV19	TRBJ1-1	CASSVQANTEAFF	8
AUS	-	-	-	2	TRBV19	TRBJ1-2	CASSIGLHGYTF	7
AUT	-	-	-	2	TRBV19	TRBJ2-1	CASSMVGGPYNEQFF	10
AUU	-	-	-	2	TRBV19	TRBJ2-5	CASSTRSSETQYF	8
AUV	-	-	-	2	TRBV28	TRBJ1-6	CASSPTGVGSPLHF	9
AUW	TRAV12-2	TRAJ53	CAVNSSPGSSNYKLTF	11	TRBV19	TRBJ1-1	CASSQLSNTEAFF	8
AUX	TRAV12-3	TRAJ42	CAMSGHGGSQGNLIF	10	TRBV19	TRBJ2-5	CASSIRSTETQYF	8
AUY	TRAV13-2	TRAJ36	CAETSPKTGANNLFF	10	TRBV19	TRBJ2-1	CASSIYEGGYNEQFF	10
AUZ	TRAV19	TRAJ48	CALSPDISNFGNEKLTF	12	TRBV19	TRBJ1-1	CASSPTGWVTREAFF	10
AVA	TRAV35	TRAJ37	CAGPGGSSNTGKLIF	10	-	-	-	2
AVB	TRAV38-1	TRAJ52	CAFMSNAGGTSYGKLTF	12	TRBV19	TRBJ1-2	CASSMGSYGYTF	7
AVC	TRAV41	TRAJ47	CAVNPMEYGNKLVF	9	TRBV18	TRBJ1-1	CASSPVGVGEAFF	8
AVD	TRAV8-4	TRAJ42	CAVSDHGRNGGSQGNLIF	13	TRBV19	TRBJ2-3	CASSILSTDTQYF	8
AVE	TRAV8-4	TRAJ43	CAVSDSRTGDMRF	8	TRBV19	TRBJ2-1	CASSIRAGYNEQFF	9
AVF	TRAV8-6	TRAJ42	CAVAGSQGNLIF	7	TRBV19	TRBJ2-7	CASSSRSSYEQYF	8
AVG	TRAV8-3	TRAJ52	CAVGENAGGTSYGKLTF	12	TRBV19	TRBJ1-2	CASSIGLHGYTF	7
AVH	TRAV27	TRAJ42	CAGTMGGSQGNLIF	9	TRBV19	TRBJ2-7	CASSIRSSYEQYF	8
AVI	TRAV38-1	TRAJ28	CAFIGARSFYSGAGSYQLTF	15	TRBV25-1	TRBJ2-7	CASSPGWEQYF	6
AVJ	-	-	-	2	TRBV19	TRBJ2-1	CASSIGLGEQFF	7
AVK	-	-	-	2	TRBV2	TRBJ2-7	CASSEAHYEQYF	7
AVL	-	-	-	2	TRBV4-1	TRBJ2-5	CASSQVDGAVKVETQYF	12
AVM	-	-	-	2	TRBV6-1	TRBJ1-2	CAIQTGWDFWDGYTF	10
AVN	TRAV13-1	TRAJ23	CAASIGQGGKLIF	8	TRBV19	TRBJ2-1	CASSQGEGNEQFF	8
AVO	TRAV13-2	TRAJ12	CAEKPPLKDSSYKLIF	11	TRBV19	TRBJ1-5	CASSIFGAGNQPQHF	10
AVP	TRAV17	TRAJ27	CATDEDYTNAGKSTF	10	TRBV19	TRBJ1-5	CASSIGGSGNQPQHF	10
AVQ	TRAV17	TRAJ57	CATASQGGSEKLVF	9	TRBV19	TRBJ2-1	CASSIYSYNEQFF	8
AVR	TRAV19	TRAJ52	CALSGAGGTSYGKLTF	11	TRBV19	TRBJ1-5	CASSHFMTGGQPQHF	10
AVS	TRAV8-6	TRAJ53	CAVSGGSNYKLTF	8	TRBV13	TRBJ1-1	CASSSRAEAFF	6
AVT	TRAV35	TRAJ33	CAGQAPSMDSNYQLIW	11	TRBV19	TRBJ2-7	CASSISGPGEQYF	8
AVU	TRAV34	TRAJ52	CGADMEGAGGTSYGKLTF	13	TRBV19	TRBJ1-2	CASSIGHYGYTF	7
AVV	TRAV38-1	TRAJ52	CAFMTDSGGTSYGKLTF	12	TRBV19	TRBJ1-2	CASSIGVYGYTF	7
AVW	-	-	-	2	TRBV19	TRBJ1-3	CASSIFSGNTIYF	8
AVX	-	-	-	2	TRBV19	TRBJ1-5	CASSTGTPQHF	6
AVY	-	-	-	2	TRBV19	TRBJ2-1	CASSIGNAPVF	6
AVZ	-	-	-	2	TRBV20-1	TRBJ2-7	CSAYSETSRGEQYF	9
AWA	TRAV17	TRAJ42	CATDAGGGSQGNLIF	10	TRBV19	TRBJ2-3	CASSGRSTDTQYF	8
AWB	TRAV21	TRAJ31	CAPDGGNNARLMF	8	TRBV19	TRBJ2-3	CASSIYSKDTQYF	8
AWC	TRAV27	TRAJ42	CAGADGGSQGNLIF	9	TRBV19	TRBJ2-2	CASSHRSTGELFF	8
AWD	TRAV34	TRAJ52	CGADLVGAGGTSYGKLTF	13	TRBV19	TRBJ1-2	CASSVGLYGYTF	7
AWE	TRAV38-1	TRAJ52	CAFMINAGGTSYGKLTF	12	TRBV19	TRBJ1-2	CASSIGVHGYTF	7
AWF	TRAV38-1	TRAJ52	CAFMMNAGGTSYGKLTF	12	TRBV19	TRBJ1-2	CASSIGVYGYTF	7
AWG	TRAV38-1	TRAJ52	CAFMTNAGGTSYGKLTF	12	-	-	-	2
AWH	TRAV27	TRAJ42	CAGGGSGGSQGNLIF	10	TRBV19	TRBJ2-7	CASSIRSSYEQYF	8
AWI	TRAV13-2	TRAJ42	CAENRGGGSQGNLIF	10	TRBV19	TRBJ2-7	CASSQRASYEQYF	8
AWJ	TRAV38-1	TRAJ52	CAFMINAGGTSYGKLTF	12	TRBV19	TRBJ1-2	CASSMGSYGYTF	7
AWK	TRAV13-1	TRAJ58	CAAFPGGETSGSRLTF	11	TRBV19	TRBJ2-3	CASSTLATDTQYF	8
AWL	TRAV19	TRAJ29	CALSEAARKNSGNTPLVF	13	TRBV19	TRBJ2-1	CASSIFGGGLNEQFF	10
AWM	TRAV27	TRAJ37	CAGAIGSGNTGKLIF	10	TRBV19	TRBJ2-7	CASSIRSAYEQYF	8
AWN	TRAV38-1	TRAJ52	CAFMKDAGGTSYGKLTF	12	TRBV19	TRBJ1-2	CASSIGSYGYTF	7
AWO	TRAV23/DV6	TRAJ33	CAATPRDSNYQLIW	9	TRBV19	TRBJ2-1	CASSPLAGPYNEQFF	10
AWP	-	-	-	2	TRBV3-1;TRBV3-2	TRBJ2-7	CASSPVLGIGEQYF	9
AWQ	-	-	-	2	TRBV5-6	TRBJ1-5	CASSFAVGPQHF	7
AWR	TRAV12-2	TRAJ52	CAVNSGGTSYGKLTF	10	TRBV19	TRBJ2-1	CASSIVGFNEQFF	8
AWS	TRAV19	TRAJ58	CALSEETSGSRLTF	9	TRBV20-1	TRBJ2-7	CSATGDPSYEQYF	8
AWT	TRAV38-2/DV8	TRAJ54	CAYRGGLQGAQKLVF	10	TRBV13	TRBJ1-3	CASSRGLSSGNTIYF	10
AWU	TRAV8-4	TRAJ52	CAVSVYNAGGTSYGKLTF	13	TRBV19	TRBJ2-7	CASSIYAGVIYEQYF	10
AWV	TRAV27	TRAJ42	CAGAEGGSQGNLIF	9	TRBV19	TRBJ2-2	CASSGRSTGELFF	8
AWW	-	-	-	2	TRBV19	TRBJ1-2	CASSSGAYGYTF	7
AWX	-	-	-	2	TRBV19	TRBJ1-5	CASSTGQPQHF	6
AWY	TRAV27	TRAJ42	CAGAHGGSQGNLIF	9	TRBV19	TRBJ2-7	CASSGRASDEQYF	8
AWZ	TRAV34	TRAJ52	CGADMEGAGGTSYGKLTF	13	-	-	-	2
AXA	TRAV13-1	TRAJ54	CAASMIIQGAQKLVF	10	TRBV27	TRBJ2-4	CASSPLAGWDIQYF	9
AXB	-	-	-	2	TRBV25-1	TRBJ2-3	CASARDRDNTQYF	8
AXC	TRAV12-3	TRAJ26	CAMSAGNYGQNFVF	9	TRBV25-1	TRBJ2-3	CASARDRDNTQYF	8
AXD	TRAV14/DV4	TRAJ24	CAMREGTGATTDSWGKLQF	14	TRBV19	TRBJ2-1	CASSIIATSTEQFF	9
AXE	TRAV25	TRAJ42	CAGNYGGSQGNLIF	9	TRBV19	TRBJ2-4	CASSMRSSDIQYF	8
AXF	TRAV25	TRAJ42	CAGSTGGSQGNLIF	9	TRBV19	TRBJ2-3	CASSSRSTDTQYF	8
AXG	TRAV38-1	TRAJ52	CAFMLGAGGTSYGKLTF	12	TRBV19	TRBJ1-2	CASSIGSYGYTF	7
AXH	TRAV9-2	TRAJ30	CALLRDDKIIF	6	TRBV27	TRBJ2-7	CASSFGQGLEQYF	8
AXI	TRAV9-2	TRAJ30	CALLRGDKIIF	6	TRBV27	TRBJ2-7	CASSFGQGLEQYF	8
AXJ	TRAV38-2/DV8	TRAJ37	CAYSEPGNTGKLIF	9	TRBV19	TRBJ1-5	CASSTYSNQPQHF	8
AXK	TRAV8-6	TRAJ23	CAVSDQEGGKLIF	8	TRBV19	TRBJ2-1	CASSIVSVNEQFF	8
AXL	TRAV27	TRAJ37	CAGAHGSSNTGKLIF	10	TRBV19	TRBJ2-7	CASSTRSAYEQYF	8
AXM	-	-	-	2	TRBV19	TRBJ2-3	CASSGRSADTQYF	8
AXN	-	-	-	2	TRBV19	TRBJ2-3	CASSIRSTHTQYF	8
AXO	TRAV25	TRAJ42	CAGDPARDGGSQGNLIF	12	TRBV19	TRBJ2-3	CASSIRSLDTQYF	8
AXP	TRAV27	TRAJ37	CAGASSSSNTGKLIF	10	TRBV19	TRBJ2-7	CASSIRSAYEQYF	8
AXQ	-	-	-	2	TRBV19	TRBJ1-2	CASSFGSVGYTF	7
AXR	TRAV20	TRAJ43	CAVPYYNNNDMRF	8	TRBV19	TRBJ2-3	CASSIMSTDTQYF	8
AXS	TRAV26-1	TRAJ42	CIVRVAETGVNYGGSQGNLIF	16	TRBV19	TRBJ2-7	CASSIFGNLPYEQYF	10
AXT	TRAV27	TRAJ27	CAGPPPNAGKSTF	8	TRBV19	TRBJ2-7	CASSIRASYEQYF	8
AXU	TRAV27	TRAJ37	CAGAHGSSNTGKLIF	10	TRBV19	TRBJ2-7	CASSSRSAYEQYF	8
AXV	TRAV27	TRAJ42	CAGGHGGSQGNLIF	9	TRBV19	TRBJ1-1	CASSTRSSAEAFF	8
AXW	TRAV27	TRAJ42	CAGVSGGSQGNLIF	9	TRBV19	TRBJ2-7	CASSIRSSYEQYF	8
AXX	TRAV30	TRAJ37	CGTPPSNTGKLIF	8	TRBV19	TRBJ2-1	CASSIRSSNEQFF	8
AXY	TRAV38-1	TRAJ27	CAFMKDTNAGKSTF	9	TRBV19	TRBJ1-2	CASSIGYYGYTF	7
AXZ	-	-	-	2	TRBV19	TRBJ2-3	CASSIMSTDTQYF	8
AYA	TRAV12-2	TRAJ45	CAVNDPMYSGGGADGLTF	13	TRBV20-1	TRBJ2-3	CSAKPGTLNEGTDTQYF	12
AYB	TRAV8-6	TRAJ20	CAVSGGDKLSF	6	TRBV11-2	TRBJ2-1	CASSPSGVYEQFF	8
AYC	TRAV1-2	TRAJ33	CAVRDSNYQLIW	7	TRBV6-4	TRBJ2-3	CASSDSTSGGRDTQYF	11
AYD	TRAV17	TRAJ8	CATDSMNTGFQKLVF	10	TRBV14	TRBJ2-3	CASSHLMSTDTQYF	9
AYE	TRAV19	TRAJ20	CALRVGDYKLSF	7	TRBV27	TRBJ2-2	CASSLHLLRGLNTGELFF	13
AYF	TRAV21	TRAJ42	CAVRSGGSQGNLIF	9	-	-	-	2
AYG	TRAV25	TRAJ38	CAGGLWAGNNRKMIW	10	TRBV19	TRBJ2-7	CASSLDFAYEQYF	8
AYH	TRAV29/DV5	TRAJ49	CAASANTGNQFYF	8	TRBV14	TRBJ2-3	CASSLTSGVADTQYF	10
AYI	TRAV5	TRAJ39	CAESYPNNAGNMLTF	10	TRBV19	TRBJ2-7	CASSIPTGAEQYF	8
AYJ	TRAV5	TRAJ41	CAESGSGYALNF	7	TRBV30	TRBJ1-1	CALQGEVLNTEAFF	9
AYK	TRAV5	TRAJ9	CAENPPDTGGFKTIF	10	TRBV5-5	TRBJ2-5	CASSLSTGGGLGETQYF	12
AYL	TRAV8-3	TRAJ54	CAVDTPGVQGAQKLVF	11	TRBV15	TRBJ2-7	CATSRDWYEQYF	7
AYM	-	-	-	2	TRBV18	TRBJ2-2	CASSHRQWEGLAGELFF	12
AYN	-	-	-	2	TRBV6-4	TRBJ2-2	CASSDSVETGELFF	9
AYO	-	-	-	2	TRBV12-3;TRBV12-4	TRBJ2-5	CASMARGWEETQYF	9
AYP	-	-	-	2	TRBV2	TRBJ2-1	CASSSWTGDEQFF	8
AYQ	TRAV19	TRAJ20	CALSEASDYKLSF	8	TRBV6-4	TRBJ2-7	CARRGGSYEQYF	7
AYR	TRAV19	TRAJ29	CALTHSGNTPLVF	8	TRBV29-1	TRBJ2-5	CSFGQGAETQYF	7
AYS	TRAV21	TRAJ28	CARSNPGAGSYQLTF	10	TRBV12-3;TRBV12-4	TRBJ1-6	CASTRDSYNSPLHF	9
AYT	TRAV9-2	TRAJ20	CALDDYKLSF	5	-	-	-	2
AYU	TRAV9-2	TRAJ40	CALSLGTYKYIF	7	TRBV12-3;TRBV12-4	TRBJ1-1	CASSRSTGDTEAFF	9
AYV	-	-	-	2	TRBV13	TRBJ2-7	CASSLSLGVRAHEQYF	11
AYW	-	-	-	2	TRBV4-1	TRBJ2-5	CASRKTGGGETQYF	9
AYX	-	-	-	2	TRBV4-1	TRBJ2-7	CASSQDPAREQYF	8
AYY	TRAV12-1	TRAJ10	CVVISTGGGNKLTF	9	TRBV6-6	TRBJ1-1	CASSPQVEAFF	6
AYZ	TRAV19	TRAJ22	CALRPASGLRQLTF	9	TRBV27	TRBJ1-1	CASSFGGTEAFF	7
AZA	TRAV19	TRAJ36	CALSEASTGANNLFF	10	TRBV9	TRBJ2-3	CASSVALAGGSTDTQYF	12
AZB	TRAV26-2	TRAJ33	CILDTWDSNYQLIW	9	TRBV9	TRBJ2-3	CASSGGLAGSTDTQYF	11
AZC	TRAV27	TRAJ6	CAGRTSGGSYIPTF	9	TRBV15	TRBJ2-3	CATSRDLGATDTQYF	10
AZD	TRAV38-1	TRAJ47	CAFSMEYGNKLVF	8	TRBV6-5	TRBJ1-1	CASETRRTAYDTEAFF	11
AZE	TRAV1-2	TRAJ30	CAVANRDDKIIF	7	-	-	-	2
AZF	TRAV12-3	TRAJ43	CAMSGDNNDMRF	7	TRBV19	TRBJ1-1	CASSPYGGWTEAFF	9
AZG	-	-	-	2	TRBV19	TRBJ1-5	CASTPMSGGNQPQHF	10
AZH	-	-	-	2	TRBV3-1;TRBV3-2	TRBJ1-5	CASSQCRGFWTQPQHF	11
AZI	TRAV14/DV4	TRAJ5	CALTTGRRALTF	7	-	-	-	2
AZJ	TRAV17	TRAJ42	CATDGGGGSQGNLIF	10	TRBV19	TRBJ2-3	CASSHRSTDTQYF	8
AZK	TRAV29/DV5	TRAJ47	CAASEREYGNKLVF	9	TRBV18	TRBJ2-7	CASSLTGVVREQYF	9
AZL	TRAV35	TRAJ53	CAGLQESGGSNYKLTF	11	TRBV19	TRBJ2-3	CASSIMVTDTQYF	8
AZM	TRAV38-1	TRAJ52	CAFMKSAGGTSYGKLTF	12	TRBV19	TRBJ1-2	CACSQGSYGYTF	7
AZN	-	-	-	2	TRBV11-2	TRBJ2-4	CASSLISASGGIKNIQYF	13
AZO	-	-	-	2	TRBV19	TRBJ1-1	CASSILSMNTEAFF	9
AZP	-	-	-	2	TRBV19	TRBJ1-5	CASSIFSANNQPQHF	10
AZQ	-	-	-	2	TRBV19	TRBJ2-1	CASSIFGGPYNEQFF	10
AZR	-	-	-	2	TRBV19	TRBJ2-1	CASSTIAGGRNEQFF	10
AZS	-	-	-	2	TRBV3-1;TRBV3-2	TRBJ1-2	CASSPGEGDYGYTF	9
AZT	TRAV13-1	TRAJ49	CAASSSTGNQFYF	8	TRBV19	TRBJ1-1	CASRFGFSEAFF	7
AZU	TRAV21	TRAJ11	CAVSGYSTLTF	6	-	-	-	2
AZV	TRAV22	TRAJ30	CALVPNRDDKIIF	8	TRBV19	TRBJ1-2	CASTPLGAPYGYTF	9
AZW	TRAV29/DV5	TRAJ37	CGGRTGNTGKLIF	8	TRBV19	TRBJ1-5	CASSISSGQPQHF	8
AZX	TRAV35	TRAJ31	CAGLGYNARLMF	7	TRBV27	TRBJ1-2	CASSSGLGVGYTF	8
AZY	TRAV35	TRAJ37	CAGPDGSSNTGKLIF	10	TRBV19	TRBJ2-2	CASSVFSVGELFF	8
AZZ	TRAV35	TRAJ37	CAGQTGNTGKLIF	8	TRBV19	TRBJ2-1	CASSSAATGLEQFF	9
BAA	TRAV35	TRAJ42	CAGRADYGGSQGNLIF	11	-	-	-	2
BAB	TRAV35	TRAJ58	CAGPETSGSRLTF	8	TRBV19	TRBJ1-1	CASSIFANTEAFF	8
BAC	TRAV38-2/DV8	TRAJ30	CAYRSGMNRDDKIIF	10	TRBV12-3;TRBV12-4	TRBJ2-6	CASSLATVVSGANVLTF	12
BAD	TRAV8-6	TRAJ43	CAVSDGSDMRF	6	TRBV18	TRBJ2-7	CASSHPGDEQYF	7
BAE	TRAV19	TRAJ18	CALVEGSTLGRLYF	9	TRBV12-3	TRBJ2-2	CASSPLLAGGTGELFF	11
BAF	TRAV41	TRAJ58	CAVGEEETSGSRLTF	10	TRBV19	TRBJ1-4	CASSVFFRSKLFF	8
BAG	-	-	-	2	TRBV12-3	TRBJ2-2	CASSPLLAGGTGELFF	11
BAH	TRAV35	TRAJ33	CAGPRDPGDSNYQLIW	11	TRBV19	TRBJ1-5	CASSRYSNQPQHF	8
BAI	TRAV3	TRAJ42	CAVTYGGSQGNLIF	9	TRBV19	TRBJ2-7	CASSTRAAYEQYF	8
BAJ	-	-	-	2	TRBV19	TRBJ1-1	CASSIHSGGVEAFF	9
BAK	-	-	-	2	TRBV19	TRBJ1-4	CASSVFFRSKLFF	8
BAL	-	-	-	2	TRBV19	TRBJ2-3	CASSKRSTDTQYF	8
BAM	-	-	-	2	TRBV6-1	TRBJ1-1	CASSDYAANTEAFF	9
BAN	TRAV1-1	TRAJ5	CAVAGGRRALTF	7	-	-	-	2
BAO	TRAV12-1	TRAJ9	CVVPRGGGGFKTIF	9	-	-	-	2
BAP	TRAV12-1	TRAJ9	CVVPRGGGGFKTIF	9	TRBV6-1	TRBJ1-1	CASSDYAANTEAFF	9
BAQ	TRAV12-2	TRAJ37	CASDGSSNTGKLIF	9	TRBV19	TRBJ2-5	CASSSRSRETQYF	8
BAR	TRAV12-2	TRAJ37	CASDGSSNTGKLIF	9	TRBV19	TRBJ2-7	CASSVRSRYEQYF	8
BAS	TRAV13-1	TRAJ22	CAASPLGGSARQLTF	10	TRBV19	TRBJ1-3	CASSIFGGSGNTIYF	10
BAT	TRAV19	TRAJ33	CALSEAGMDSNYQLIW	11	TRBV19	TRBJ1-5	CASSIHAGNQPQHF	9
BAU	TRAV19	TRAJ45	CALSEGVGGGADGLTF	11	-	-	-	2
BAV	TRAV25	TRAJ42	CASSGDGGSQGNLIF	10	TRBV19	TRBJ2-3	CASSRRSTDTQYF	8
BAW	TRAV26-2	TRAJ18	CILSRGSTLGRLYF	9	TRBV27	TRBJ1-1	CASSLWMNTEAFF	8
BAX	TRAV26-2	TRAJ42	CILRGSQGNLIF	7	TRBV19	TRBJ1-4	CASSWFTRSEKLFF	9
BAY	TRAV26-2	TRAJ50	CILRDVKGGDMLKTSYDKVIF	16	TRBV19	TRBJ1-3	CASSIYSGNTIYF	8
BAZ	TRAV27	TRAJ37	CAGAGGSSNTGKLIF	10	TRBV19	TRBJ2-7	CASSIRSAYEQYF	8
BBA	TRAV27	TRAJ42	CAGAGGGSQGNLIF	9	TRBV19	TRBJ2-3	CASSQRSTDTQYF	8
BBB	TRAV27	TRAJ42	CAGALTRDGGSQGNLIF	12	TRBV19	TRBJ2-4	CASSTISLDIQYF	8
BBC	TRAV27	TRAJ42	CAGTNGGSQGNLIF	9	TRBV19	TRBJ2-2	CASSKRSTGELFF	8
BBD	TRAV36/DV7	TRAJ44	CAVGGTASKLTF	7	-	-	-	2
BBE	TRAV23/DV6	TRAJ18	CAALPAGRGSTLGRLYF	12	TRBV19	TRBJ2-6	CASSMYAGNVLTF	8
BBF	-	-	-	2	TRBV10-2	TRBJ1-1	CASGYGPDEAFF	7
BBG	-	-	-	2	TRBV19	TRBJ2-1	CASSIVQGAYNEQFF	10
BBH	-	-	-	2	TRBV19	TRBJ2-1	CASSLTSGNNEQFF	9
BBI	-	-	-	2	TRBV6-5	TRBJ2-1	CASSYIGGGYNEQFF	10
BBJ	TRAV1-2	TRAJ31	CAVRDRNNARLMF	8	TRBV9	TRBJ2-1	CASSVAGGDEQFF	8
BBK	TRAV12-1	TRAJ17	CVVIKAAGNKLTF	8	TRBV6-7	TRBJ1-2	CASNNKDRGYGYTF	9
BBL	TRAV13-1	TRAJ42	CAATGSQGNLIF	7	TRBV19	TRBJ2-5	CASSIRSSETQYF	8
BBM	TRAV14/DV4	TRAJ39	CAMRVWRNAGNMLTF	10	TRBV6-1	TRBJ1-4	CASSESYRGEKLFF	9
BBN	TRAV14/DV4	TRAJ52	CAMREPPNAGGTSYGKLTF	14	TRBV19	TRBJ1-5	CASSIFDSSNQPQHF	10
BBO	TRAV14/DV4	TRAJ5	CAMREGVGTGRRALTF	11	TRBV20-1	TRBJ1-5	CRGQGSNQPQHF	7
BBP	TRAV14/DV4	TRAJ8	CAMTENTGFQKLVF	9	-	-	-	2
BBQ	TRAV17	TRAJ45	CATDISGGGADGLTF	10	TRBV25-1	TRBJ2-7	CASSDLTVEYF	6
BBR	TRAV19	TRAJ48	CALSEARRFGNEKLTF	11	TRBV19	TRBJ2-5	CASSPIAQETQYF	8
BBS	TRAV19	TRAJ6	CALSEAGTGGSYIPTF	11	TRBV19	TRBJ1-1	CASSFFGGREAFF	8
BBT	TRAV21	TRAJ11	CAVKGYSTLTF	6	TRBV12-4	TRBJ1-2	CASSDALGVSNYGYTF	11
BBU	TRAV24	TRAJ39	CAFIHKDNAGNMLTF	10	TRBV19	TRBJ1-1	CASSTFLGAEAFF	8
BBV	TRAV2	TRAJ28	CAVESFSGAGSYQLTF	11	TRBV19	TRBJ2-3	CASSIYSGDTQYF	8
BBW	TRAV35	TRAJ34	CAGLSTDKLIF	6	TRBV19	TRBJ2-1	CASSIFGINEQFF	8
BBX	TRAV38-2/DV8	TRAJ54	CAYRVIQGAQKLVF	9	TRBV27	TRBJ1-5	CASSLFFYSNQPQHF	10
BBY	TRAV39	TRAJ52	CAVGLESAGGTSYGKLTF	13	TRBV19	TRBJ1-5	CASSILSNQPQHF	8
BBZ	TRAV41	TRAJ27	CAVLNAGKSTF	6	TRBV6-2	TRBJ1-4	CASSYNRDRETSNEKLFF	13
BCA	TRAV8-6	TRAJ5	CAVAVRRALTF	6	-	-	-	2
BCB	TRAV25	TRAJ42	CAGNYGGSQGNLIF	9	TRBV19	TRBJ2-2	CASSGRSTGELFF	8
BCC	TRAV35	TRAJ58	CAGTFQETSGSRLTF	10	TRBV19	TRBJ2-1	CASSIHSLNEQFF	8
BCD	TRAV8-1	TRAJ3	CAVLRGYSSASKIIF	10	TRBV5-1	TRBJ2-5	CASSSGQGERETQYF	10
BCE	TRAV8-3	TRAJ37	CAVGAGSSNTGKLIF	10	TRBV19	TRBJ1-2	CASSTQGLYYGYTF	9
BCF	TRAV26-2	TRAJ57	CIPSTQGGSEKLVF	9	TRBV19	TRBJ1-2	CASSIGVHGYTF	7
BCG	TRAV3	TRAJ36	CAVRDGTGANNLFF	9	TRBV19	TRBJ1-2	CASSPTSTGYGYTF	9
BCH	TRAV26-2	TRAJ57	CIPSTQGGYEKLVF	9	TRBV19	TRBJ1-2	CASSIGVHGYTF	7
BCI	-	-	-	2	TRBV10-2	TRBJ1-2	CASNIGTGGHGYTF	9
BCJ	-	-	-	2	TRBV19	TRBJ2-5	CASSKRSQETQYF	8
BCK	TRAV19	TRAJ10	CAPVLTGGGNKLTF	9	TRBV19	TRBJ1-2	CASSPTSTGYGYTF	9
BCL	TRAV27	TRAJ37	CAGAVGASNTGKLIF	10	TRBV19	TRBJ2-7	CASSVRSSYEQYF	8
BCM	TRAV27	TRAJ42	CAGVDGGSQGNLIF	9	TRBV19	TRBJ2-7	CASSIRSSYEQYF	8
BCN	TRAV6	TRAJ39	CALVRAGNMLTF	7	TRBV19	TRBJ1-5	CASSDRSNQPQHF	8
BCO	TRAV27	TRAJ42	CAGSTGGSQGNLIF	9	TRBV19	TRBJ2-2	CASSVRSTGELFF	8
BCP	-	-	-	2	TRBV19	TRBJ2-2	CASSLRSTGELFL	8
BCQ	-	-	-	2	TRBV19	TRBJ2-3	CASSMRSADTQYF	8
BCR	TRAV19	TRAJ37	CALVPYGSSNTGKLIF	11	TRBV19	TRBJ2-5	CASSVRSGETQYF	8
BCS	TRAV24	TRAJ22	CAPKDRLSGSARQLTF	11	TRBV19	TRBJ1-1	CASSWTLNTEAFF	8
BCT	TRAV27	TRAJ42	CAGATGGSQGNLIF	9	TRBV19	TRBJ2-2	CASSIRSAGELFF	8
BCU	TRAV27	TRAJ42	CAGGHGGSQGNLIF	9	TRBV19	TRBJ1-5	CASSMSAANQPQHF	9
BCV	TRAV13-2	TRAJ42	CAENEGGGSQGNLIF	10	TRBV19	TRBJ2-5	CASSQRSGETQYF	8
BCW	TRAV27	TRAJ37	CAGGGSSNTGKLIF	9	TRBV19	TRBJ2-7	CASSIRSAYEQYF	8
BCX	-	-	-	2	TRBV19	TRBJ2-7	CASSTRGSHEQYF	8
BCY	TRAV13-1	TRAJ42	CAASGSQGNLIF	7	TRBV19	TRBJ2-5	CASSIRSSETQYF	8
BCZ	TRAV27	TRAJ37	CAGAWDTGKLIF	7	TRBV19	TRBJ2-1	CASSIRSSVEQFF	8
BDA	TRAV27	TRAJ42	CAGGHGGSQGNLIF	9	TRBV19	TRBJ2-7	CASSTRGSHEQYF	8
BDB	-	-	-	2	TRBV19	TRBJ2-2	CASSVRADGELFF	8
BDC	-	-	-	2	TRBV13	TRBJ2-7	CASSSTGTTNYEQYF	10
BDD	-	-	-	2	TRBV19	TRBJ2-1	CASSIRSGNEQFF	8
BDE	-	-	-	2	TRBV28	TRBJ1-6	CASSTRDLAKSSYNSPLHF	14
BDF	-	-	-	2	TRBV7-2	TRBJ2-1	CASSWDREGGSYNEQFF	12
BDG	TRAV27	TRAJ37	CAGAAGSSNTGKLIF	10	TRBV19	TRBJ2-7	CASSVRSAYEQYF	8
BDH	TRAV27	TRAJ37	CAGADGSSNTGKLIF	10	TRBV19	TRBJ2-7	CASSMRSAYEQYF	8
BDI	TRAV27	TRAJ42	CAGADGGSQGNLIF	9	TRBV19	TRBJ1-5	CASSPRSAEPQHF	8
BDJ	TRAV30	TRAJ42	CGTADGGSQGNLIF	9	TRBV19	TRBJ1-1	CASSMRSNTEAFF	8
BDK	TRAV34	TRAJ42	CGAAMGGGSQGNLIF	10	TRBV19	TRBJ2-1	CASSIRSGVEQFF	8
BDL	TRAV35	TRAJ23	CAGFPIYNQGGKLIF	10	TRBV19	TRBJ2-3	CASSIVSADTQYF	8
BDM	TRAV38-2/DV8	TRAJ57	CALTQGGSEKLVF	8	TRBV7-2	TRBJ2-1	CASSWDREGGSYNEQFF	12
BDN	TRAV8-6	TRAJ42	CAMGGSQGNLIF	7	TRBV19	TRBJ2-7	CASSIRSSYEQYF	8
BDO	TRAV8-6	TRAJ42	CAVSGSQGNLIF	7	TRBV19	TRBJ2-7	CASSTRSSYEQYF	8
BDP	-	-	-	2	TRBV19	TRBJ1-4	CASSIRSDEKLFF	8
BDQ	-	-	-	2	TRBV25-1	TRBJ1-1	CASISDREGTEAFF	9
BDR	TRAV26-2	TRAJ35	CILSPGGGFGNVLHC	10	TRBV25-1	TRBJ1-1	CASISDREGTEAFF	9
BDS	-	-	-	2	TRBV4-3	TRBJ2-3	CASSQDPSPSTDTQYF	11
BDT	-	-	-	2	TRBV19	TRBJ1-2	CASSIGSHGYTF	7
BDU	-	-	-	2	TRBV19	TRBJ2-7	CASSIISGYEQYF	8
BDV	-	-	-	2	TRBV19	TRBJ2-7	CASSSRASYEQYF	8
BDW	TRAV17	TRAJ35	CATVAFGNVLHC	7	TRBV25-1	TRBJ1-1	CASISDREGTEAFF	9
BDX	TRAV19	TRAJ29	CALSESWNSGNTPLVF	11	-	-	-	2
BDY	TRAV19	TRAJ42	CALSELGVNYGGSQGNLIF	14	TRBV19	TRBJ2-7	CASSPGQGAWEQYF	9
BDZ	TRAV41	TRAJ43	CAVKLDMRF	4	TRBV19	TRBJ1-5	CASSILSNQPQHF	8
BEA	TRAV5	TRAJ30	CAVTLRDDKIIF	7	TRBV27	TRBJ2-2	CASSYQGRTGELFF	9
BEB	-	-	-	2	TRBV5-6	TRBJ2-5	CASSWWTGGMETQYF	10
BEC	-	-	-	2	TRBV19	TRBJ2-1	CASSIAAYNEQFF	8
BED	TRAV19	TRAJ30	CALSEARNRDDKIIF	10	TRBV5-6	TRBJ2-5	CASSWWTGGMETQYF	10
BEE	-	-	-	2	TRBV19	TRBJ1-5	CASSITGNSNQPQHF	10
BEF	-	-	-	2	TRBV19	TRBJ1-5	CASSIYGSSNQPQHF	10
BEG	-	-	-	2	TRBV19	TRBJ2-1	CASSIGQRAFF	6
BEH	-	-	-	2	TRBV3-1;TRBV3-2	TRBJ1-1	CASSQEGVEAFF	7
BEI	-	-	-	2	TRBV3-1;TRBV3-2	TRBJ2-7	CASSQGPPGQGMKKQYF	12
BEJ	TRAV1-2	TRAJ13	CAVRPLYSGGYQKVTF	11	TRBV6-6	TRBJ2-4	CASSYHNTNKNIQYF	10
BEK	TRAV12-2	TRAJ20	CAVTKGDYKLSF	7	TRBV19	TRBJ1-2	CASSHFQGASYGYTF	10
BEL	TRAV14/DV4	TRAJ9	CAMRGGFKTIF	6	TRBV11-2	TRBJ2-1	CASNSGLAIEEQFF	9
BEM	TRAV17	TRAJ45	CATDVMTGGGADGLTF	11	TRBV19	TRBJ2-7	CASSIYHRGGFYEQYF	11
BEN	TRAV19	TRAJ11	CALSEAGSGYSTLTF	10	TRBV11-1	TRBJ2-4	CASSLQGGPKNIQYF	10
BEO	TRAV19	TRAJ13	CALSDGSGGYQKVTF	10	TRBV4-3	TRBJ2-3	CASSQDPSPSTDTQYF	11
BEP	TRAV26-1	TRAJ36	CIVRVTGANNLFF	8	TRBV19	TRBJ2-7	CASSFFDGSYEQYF	9
BEQ	TRAV4	TRAJ34	CLVGDPYNTDKLIF	9	TRBV4-1	TRBJ1-2	CASSQGWSDSFYGYTF	11
BER	TRAV12-3	TRAJ42	CAMSGSGGSQGNLIF	10	TRBV19	TRBJ1-5	CASSGRSNQPQHF	8
BES	TRAV21	TRAJ15	CAVYNQAGTALIF	8	TRBV25-1	TRBJ2-7	CASSEYLGTAYEQYF	10
BET	TRAV10	TRAJ17	CVVRMIKAAGNKLTF	10	TRBV27	TRBJ1-1	CASSSLGGWTEAFF	9
BEU	TRAV19	TRAJ57	CALKGGSEKLVF	7	TRBV9	TRBJ1-2	CASSPWDSRFYGYTF	10
BEV	-	-	-	2	TRBV19	TRBJ2-1	CASTPTGVNEQFF	8
BEW	TRAV10	TRAJ17	CVVRMIKAAGNKLTF	10	-	-	-	2
BEX	TRAV10	TRAJ37	CVVSTYGSSNTGKLIF	11	TRBV19	TRBJ1-1	CASSMGSGSYGEAFF	10
BEY	TRAV14/DV4	TRAJ42	CAMSKGRGSQGNLIF	10	TRBV19	TRBJ2-3	CASSMSGVPTDTQYF	10
BEZ	TRAV36/DV7	TRAJ56	CAVYNYTGANSKLTF	10	TRBV19	TRBJ1-5	CASSTFDSNQPQHF	9
BFA	-	-	-	2	TRBV19	TRBJ1-5	CASSMYGGSNQPQHF	10
BFB	-	-	-	2	TRBV19	TRBJ1-5	CASSSFGGRPQHF	8
BFC	TRAV25	TRAJ54	CAGQGAQKLVF	6	TRBV13	TRBJ2-3	CASSPGLGLDTQYF	9
BFD	-	-	-	2	TRBV19	TRBJ1-1	CASSILAQSEAFF	8
BFE	TRAV3	TRAJ42	CAVSPLGGSQGNLIF	10	TRBV19	TRBJ2-3	CASSGRSSDTQYF	8
BFF	TRAV24	TRAJ53	CEKRGGSNYKLTF	8	TRBV19	TRBJ2-7	CASSMFGTEEQYF	8
BFG	TRAV25	TRAJ42	CAGVDGGSQGNLIF	9	-	-	-	2
BFH	-	-	-	2	TRBV27	TRBJ2-7	CASSLGWGFGEQYF	9
BFI	-	-	-	2	TRBV19	TRBJ1-1	CASSHTGVITEAFF	9
BFJ	-	-	-	2	TRBV19	TRBJ1-1	CASSIFHTAGEGAFF	10
BFK	-	-	-	2	TRBV19	TRBJ2-7	CASSPRGGIEQYF	8
BFL	TRAV12-3	TRAJ42	CAMSGDGGSQGNLIF	10	TRBV19	TRBJ2-7	CASSSRAAYEQYF	8
BFM	TRAV12-3	TRAJ47	CAMITMEYGNKLVF	9	TRBV7-3	TRBJ2-3	CASSLAGGPLDTQYF	10
BFN	TRAV17	TRAJ42	CATDGGGGSQGNLIF	10	TRBV19	TRBJ2-1	CASSNLAGLNEQFF	9
BFO	TRAV25	TRAJ42	CAANYGGSQGNLIF	9	-	-	-	2
BFP	TRAV25	TRAJ42	CAGVDGGSQGNLIF	9	TRBV19	TRBJ1-1	CASSILAQSEAFF	8
BFQ	TRAV27	TRAJ42	CAGSGSQGNLIF	7	TRBV19	TRBJ2-7	CASSIRSSYEQYF	8
BFR	TRAV29/DV5	TRAJ45	CAASASGGGADGLTF	10	TRBV27	TRBJ2-7	CASSLGWGFGEQYF	9
BFS	TRAV38-1	TRAJ20	CAFMITLNDYKLSF	9	TRBV19	TRBJ2-1	CASSINGGAYNEQFF	10
BFT	TRAV8-4	TRAJ43	CAVSVDDMRF	5	TRBV10-2	TRBJ2-7	CATSTGTYEQYF	7
BFU	-	-	-	2	TRBV19	TRBJ2-2	CASSLRAAGELFF	8
BFV	TRAV25	TRAJ32	CAAYGGATNKLIF	8	TRBV19	TRBJ1-1	CASSSTGGGITEAFF	10
BFW	TRAV25	TRAJ42	CAAAYGGSQGNLIF	9	TRBV19	TRBJ2-3	CASSTRSTDTQYF	8
BFX	TRAV27	TRAJ42	CADGGSQGNLIF	7	TRBV19	TRBJ2-7	CASSVRSSYEQYF	8
BFY	TRAV38-1	TRAJ52	CAFMKGAGGTSYGKLTF	12	TRBV23-1	TRBJ2-5	CASSQLGRSWETQYF	10
BFZ	TRAV27	TRAJ27	CAGESNAGKSTF	7	TRBV19	TRBJ2-7	CASSPRGGYEQYF	8
BGA	-	-	-	2	TRBV19	TRBJ2-7	CASSIGTVQYF	6
BGB	-	-	-	2	TRBV27	TRBJ2-2	CASSFGQGTGELFF	9
BGC	TRAV10	TRAJ29	CVVSANSGNTPLVF	9	TRBV10-3	TRBJ2-1	CAISQNIDEQFF	7
BGD	TRAV12-2	TRAJ9	CAVYDNTGGFKTIF	9	TRBV27	TRBJ1-1	CASSFTGSTEAFF	8
BGE	TRAV12-3	TRAJ37	CAGGDTGKLIF	6	TRBV27	TRBJ2-2	CASSLFAGTGELFF	9
BGF	TRAV19	TRAJ49	CALSEANTGNQFYF	9	TRBV19	TRBJ2-1	CASSVFSGAYNEQFF	10
BGG	TRAV25	TRAJ42	CAANYGGSQGNLIF	9	TRBV19	TRBJ2-3	CASSIRSTDTQYF	8
BGH	TRAV8-6	TRAJ54	CAVVIQGAQKLVF	8	TRBV19	TRBJ2-7	CASSILGLPGPYEQYF	11
BGI	TRAV9-2	TRAJ20	CALHDYKLSF	5	TRBV6-5	TRBJ2-2	CASSSTGAGELFF	8
BGJ	TRAV8-2	TRAJ17	CVVNGAAGNKLTF	8	TRBV27	TRBJ1-1	CASSFGQGLGAFF	8
BGK	TRAV3	TRAJ42	CAVRDMKGVMNGGSQGNLIF	15	TRBV19	TRBJ2-3	CASTGLWVGTDTQYF	10
BGL	-	-	-	2	TRBV19	TRBJ2-3	CASTGLWVGTDTQYF	10
							Grand Total		36	1	1	39	3	26	62	3	65	26	5	32	24	23	4	15	49	4	11	1	2	34	11	23	1	3	23	10	7	4	4	3	37	7	1	29	28	32	14	35	8
[truncated: 118 more columns]
