# Supplementary material for: Central memory T cells with key TCR repertoires and gene expression profiles dominate influenza CD8+ T cell pools across the human lifespan
Source: Proc Natl Acad Sci U S A. 2025 Jul 22;122(30):e2501167122. doi: 10.1073/pnas.2501167122 (PMC12318230; doi:10.1073/pnas.2501167122)
Supplement: Supplementary file 5 — Dataset S04 (XLSX) [file pnas.2501167122.sd04.xlsx]

## Sheet: C1
Age Group	Participant	TRAV	TRAJ	CDR3α	TRBV	TRBJ	CDR3β	Tcm	Tem	Tscm	Temra	Tnaive
Child	C1	TRAV8-1	TRAJ30	CAVNEDDKIIF	TRBV19	TRBJ2-1	CASSTRSAIEQFF		1 (25%)	1 (4.17%)
Child	C1	-	-	-	TRBV19	TRBJ2-7	CASSIRSSYEQYF				1 (6.67%)	1 (3.12%)
Child	C1	-	-	-	TRBV10-2	TRBJ1-1	CASWGGAVNTEAFF	1 (4.35%)
Child	C1	-	-	-	TRBV19	TRBJ1-1	CASSIRSDSEAFF	1 (4.35%)
Child	C1	-	-	-	TRBV19	TRBJ1-1	CASSLGGTEAFF	1 (4.35%)
Child	C1	-	-	-	TRBV19	TRBJ1-2	CASSTGLYGYTF	1 (4.35%)
Child	C1	-	-	-	TRBV19	TRBJ2-3	CASSGRSTDTQYF	1 (4.35%)
Child	C1	-	-	-	TRBV2	TRBJ2-7	CASIQWVRRRNPSYEQYF	1 (4.35%)
Child	C1	TRAV12-1	TRAJ42	CVVNLGGGSQGNLIF	TRBV19	TRBJ2-7	CARSSRAATEQYF	1 (4.35%)
Child	C1	TRAV12-2	TRAJ30	CALRRDDKIIF	-	-	-	1 (4.35%)
Child	C1	TRAV13-1	TRAJ42	CAASGGGSQGNLIF	TRBV19	TRBJ2-5	CASSMRSQETQYF	1 (4.35%)
Child	C1	TRAV21	TRAJ11	CAVTRYSTLTF	TRBV5-4	TRBJ2-4	CASSAGQGVKNIQYF	1 (4.35%)
Child	C1	TRAV22	TRAJ49	CAAVDGRVLWGQFYF	TRBV19	TRBJ2-5	CASSIRSQETQYF	1 (4.35%)
Child	C1	TRAV25	TRAJ42	CAGVYGGSQGNLIF	TRBV19	TRBJ2-5	CASSGRSSGTQYF	1 (4.35%)
Child	C1	TRAV27	TRAJ42	CAGAGGGSQGNLIF	TRBV19	TRBJ2-2	CASSLRSSGELFF	1 (4.35%)
Child	C1	TRAV27	TRAJ42	CAGAGGGSQGNLIF	TRBV19	TRBJ2-3	CASSTRSTDTQYF	1 (4.35%)
Child	C1	TRAV27	TRAJ42	CAGGGSQGNLIF	TRBV19	TRBJ2-7	CASSIRSSYEQYF	1 (4.35%)
Child	C1	TRAV27	TRAJ42	CAGNYGGSQGNLIF	TRBV19	TRBJ2-7	CASSIRASYEQYF	1 (4.35%)
Child	C1	TRAV29/DV5	TRAJ58	CAARTSGSRLTF	TRBV19	TRBJ1-1	CASSIYRFTEAFF	1 (4.35%)
Child	C1	TRAV38-1	TRAJ52	CAFMNNAGGTSYGKLTF	TRBV19	TRBJ1-2	CASSAGSYGYTF	1 (4.35%)
Child	C1	TRAV38-1	TRAJ52	CAFMTNAGGTSYGKLTF	TRBV19	TRBJ1-2	CASSTGSYGYTF	1 (4.35%)
Child	C1	TRAV38-2/DV8	TRAJ33	CAYRSMSNYQLIW	TRBV19	TRBJ2-1	CASSIGTSGDYNEQFF	1 (4.35%)
Child	C1	TRAV3	TRAJ20	CAVRDMAFNDYKLSF	TRBV19	TRBJ1-3	CASSDWSGNTIYF	1 (4.35%)
Child	C1	TRAV41	TRAJ42	CAGSQGNLIF	TRBV28	TRBJ1-1	CASSLYRGGTEAFF	1 (4.35%)
Child	C1	TRAV8-4	TRAJ27	CAVTYTNAGKSTF	TRBV19	TRBJ2-7	CASSARSGYEQYF	1 (4.35%)
Child	C1	TRAV12-2	TRAJ43	CAVKDNNDMRF	TRBV20-1	TRBJ1-5	CSASRGQYSNQPQHF		1 (25%)
Child	C1	TRAV22	TRAJ40	CAVERNSGTYKYIF	TRBV4-3	TRBJ2-3	CASSRDPVTGPTDTQYF		1 (25%)
Child	C1	TRAV35	TRAJ42	CAGQNYGGSQGNLIF	TRBV19	TRBJ1-1	CASSIYLLGTEAFF		1 (25%)
Child	C1	-	-	-	TRBV19	TRBJ1-5	CASSIFGGSNQPQHF				1 (6.67%)
Child	C1	-	-	-	TRBV19	TRBJ2-3	CASSIVSVADTQYF				1 (6.67%)
Child	C1	-	-	-	TRBV19	TRBJ2-3	CASSMVSTDTQYF				1 (6.67%)
Child	C1	-	-	-	TRBV19	TRBJ2-7	CASSSRSSYEQYF				1 (6.67%)
Child	C1	-	-	-	TRBV4-3	TRBJ1-1	CASSQETGVGTEAFF				1 (6.67%)
Child	C1	TRAV12-1	TRAJ37	CVVNAEKNSGNTGKLIF	TRBV19	TRBJ2-1	CASSIYGSDEQFF				1 (6.67%)
Child	C1	TRAV13-1	TRAJ42	CAASGGGSQGNLIF	TRBV19	TRBJ2-5	CASSIRSQETQYF				1 (6.67%)
Child	C1	TRAV26-2	TRAJ42	CVGGGSQGNLIF	TRBV19	TRBJ1-5	CASSDRSSQPQHF				1 (6.67%)
Child	C1	TRAV26-2	TRAJ44	CILRVSGTASKLTF	TRBV19	TRBJ2-2	CASSTRSTGELFF				1 (6.67%)
Child	C1	TRAV27	TRAJ42	CAGGGGGSQGNLIF	-	-	-				2 (13.33%)
Child	C1	TRAV41	TRAJ34	CAVSADKLIF	-	-	-				1 (6.67%)
Child	C1	TRAV5	TRAJ42	CAETIGGRSQGNLIF	TRBV19	TRBJ2-7	CASSSRGGHEQYF				1 (6.67%)
Child	C1	TRAV9-2	TRAJ13	CALMSGGYQKVTF	TRBV27	TRBJ2-7	CASSFGQGADEQYF				1 (6.67%)
Child	C1	-	-	-	TRBV19	TRBJ1-1	CASSIYGSVGTEAFF					1 (3.12%)
Child	C1	-	-	-	TRBV19	TRBJ1-2	CASSVFVGEGYTF					1 (3.12%)
Child	C1	-	-	-	TRBV19	TRBJ1-5	CASSLMGNQPQHF					1 (3.12%)
Child	C1	-	-	-	TRBV19	TRBJ2-1	CASSIGGASYNEQFF					1 (3.12%)
Child	C1	-	-	-	TRBV19	TRBJ2-1	CASSLTSLANEQFF					1 (3.12%)
Child	C1	-	-	-	TRBV19	TRBJ2-2	CASSSLITGELFF					1 (3.12%)
Child	C1	-	-	-	TRBV19	TRBJ2-3	CASAWLSTDTQYF					1 (3.12%)
Child	C1	-	-	-	TRBV19	TRBJ2-3	CASSIVSGDTQYF					1 (3.12%)
Child	C1	-	-	-	TRBV19	TRBJ2-5	CASKTLAGARETQYF					1 (3.12%)
Child	C1	-	-	-	TRBV19	TRBJ2-5	CASSSPSGGTQYF					1 (3.12%)
Child	C1	-	-	-	TRBV19	TRBJ2-7	CASSIRGSYEQYF					1 (3.12%)
Child	C1	-	-	-	TRBV27	TRBJ2-2	CATQAGMGTGELFF					1 (3.12%)
Child	C1	-	-	-	TRBV6-5	TRBJ2-2	CASSYGWNTGELFF					1 (3.12%)
Child	C1	TRAV1-2	TRAJ33	CAVRPLDSNYQLIW	TRBV2	TRBJ2-1	CASRPGDNEQFF					1 (3.12%)
Child	C1	TRAV10	TRAJ9	CVVSPVAGGFKTIF	TRBV19	TRBJ1-2	CASSISGASNYGYTF					1 (3.12%)
Child	C1	TRAV12-1	TRAJ12	CVVNYQGDSSYKLIF	TRBV20-1	TRBJ2-3	CSPGLYLASATDTQYF					1 (3.12%)
Child	C1	TRAV12-1	TRAJ42	CVGGLGGGSQGNLIF	TRBV19	TRBJ2-1	CASSLRAGDNEQFF					1 (3.12%)
Child	C1	TRAV12-2	TRAJ26	CAVDNYGQNFVF	TRBV2	TRBJ2-7	CASSEREQYF					1 (3.12%)
Child	C1	TRAV12-2	TRAJ31	CAVPRNNNARLMF	TRBV19	TRBJ1-5	CASSVYSNQPQHF					1 (3.12%)
Child	C1	TRAV12-2	TRAJ8	CAVKPASFQKLVF	TRBV24-1	TRBJ2-1	CATSDLGDGGNEQFF					1 (3.12%)
Child	C1	TRAV13-1	TRAJ37	CAAFSGNTGKLIF	TRBV19	TRBJ2-1	CASSILDEQFF					1 (3.12%)
Child	C1	TRAV14/DV4	TRAJ11	CAMREREVNSGYSTLTF	TRBV28	TRBJ2-7	CASSSQDLTSYEQYF					1 (3.12%)
Child	C1	TRAV14/DV4	TRAJ31	CAMRDHNNARLMF	TRBV19	TRBJ1-2	CASGNYGYTF					1 (3.12%)
Child	C1	TRAV19	TRAJ6	CALSEAGSGGSYIPTF	TRBV19	TRBJ2-4	CASSIFLGQDQYF					1 (3.12%)
Child	C1	TRAV27	TRAJ37	CAGASGNTGKLIF	TRBV19	TRBJ2-7	CASSVRSSYEQYF					1 (3.12%)
Child	C1	TRAV29/DV5	TRAJ39	CAASRGNAGNMLTF	TRBV4-1	TRBJ1-2	CASSQDLGTVYGYTF					1 (3.12%)
Child	C1	TRAV30	TRAJ36	CEDGANNLFF	TRBV19	TRBJ1-2	CAASTGIYGYTF					1 (3.12%)
Child	C1	TRAV35	TRAJ31	CAGLENNARLMF	TRBV19	TRBJ2-1	CASSLAGTMGQFF					1 (3.12%)
Child	C1	TRAV5	TRAJ42	CAETIGGRSQGNLIF	TRBV19	TRBJ2-7	CASSIRSSYEQYF					1 (3.12%)
Child	C1	TRAV6	TRAJ42	CALDMGGGSQGNLIF	TRBV19	TRBJ2-3	CASSIRATDTQYF					1 (3.12%)
Child	C1	TRAV8-2	TRAJ49	CVVSDTAGNQFYF	TRBV19	TRBJ1-5	CASSIFAGSNQPQHF					1 (3.12%)
Child	C1	-	-	-	TRBV19	TRBJ1-1	CASSTRSGGTEAFF			1 (4.17%)
Child	C1	-	-	-	TRBV19	TRBJ1-1	CASTSGNTEAFF			1 (4.17%)
Child	C1	-	-	-	TRBV19	TRBJ1-2	CASSDRAAGGYTF			1 (4.17%)
Child	C1	-	-	-	TRBV19	TRBJ1-2	CASSIGTYGYTF			1 (4.17%)
Child	C1	-	-	-	TRBV19	TRBJ1-2	CASSIGVYGYTF			1 (4.17%)
Child	C1	-	-	-	TRBV19	TRBJ1-2	CASSSELRGLNYGYTF			1 (4.17%)
Child	C1	-	-	-	TRBV19	TRBJ1-3	CASSIFAVSGNTIYF			1 (4.17%)
Child	C1	-	-	-	TRBV19	TRBJ2-5	CASSIRSQETQYF			1 (4.17%)
Child	C1	-	-	-	TRBV6-2	TRBJ2-7	CASSYGQFISYEQYF			1 (4.17%)
Child	C1	TRAV1-1	TRAJ39	CAVRDKRAEDNAGNMLTF	TRBV19	TRBJ2-1	CASSIRSGNEQFF			1 (4.17%)
Child	C1	TRAV10	TRAJ36	CVVPGANNLFF	TRBV19	TRBJ2-2	CASSPFHTGELFF			1 (4.17%)
Child	C1	TRAV12-2	TRAJ42	CAVNGGGGSQGNLIF	TRBV19	TRBJ2-7	CASSIRGAQEQYF			1 (4.17%)
Child	C1	TRAV12-2	TRAJ42	CAVNSGGGSQGNLIF	TRBV19	TRBJ2-7	CASSIRSASEQYF			1 (4.17%)
Child	C1	TRAV12-3	TRAJ42	CAMSGNGGSQGNLIF	TRBV19	TRBJ1-1	CASSLRSNTEAFF			1 (4.17%)
Child	C1	TRAV13-1	TRAJ31	CAASGNNNARLMF	TRBV19	TRBJ2-1	CASSIRSNYNEQFF			1 (4.17%)
Child	C1	TRAV14/DV4	TRAJ41	CAMSFSGYALNF	TRBV12-3;TRBV12-4	TRBJ1-2	CASTETGPYGYTF			1 (4.17%)
Child	C1	TRAV17	TRAJ42	CATDAGGGSQGNLIF	TRBV19	TRBJ2-5	CASSIRSLETQYF			1 (4.17%)
Child	C1	TRAV19	TRAJ18	CALSEASDRGSTLGRLYF	TRBV19	TRBJ1-1	CASSPHGGSNTEAFF			1 (4.17%)
Child	C1	TRAV25	TRAJ42	CAGSNGGSQGNLIF	TRBV19	TRBJ2-2	CASSIRSTGELFF			1 (4.17%)
Child	C1	TRAV27	TRAJ37	CAGASGNTGKLIF	TRBV19	TRBJ2-4	CASSTFSRDIQYF			1 (4.17%)
Child	C1	TRAV27	TRAJ42	CASPFGGGSQGNLIF	TRBV19	TRBJ2-7	CASSIRSGYEQYF			1 (4.17%)
Child	C1	TRAV35	TRAJ42	CAGQLGGGSQGNLIF	TRBV19	TRBJ2-7	CASSLRSSYEQYF			1 (4.17%)
Child	C1	TRAV38-1	TRAJ52	CAFMTNAGGTSYGKLTF	TRBV19	TRBJ2-1	CASSIPGGGEQFF			1 (4.17%)
							Total	23	4	24	15	32

## Sheet: C2
Age Group	Participant	TRAV	TRAJ	CDR3α	TRBV	TRBJ	CDR3β	Tcm	Tscm	Tem	Temra	Tnaive
Child	C2	TRAV20	TRAJ36	CAVPDFKTGANNLFF	TRBV29-1	TRBJ2-7	CSVVSRDSYEQYF	1 (9.09%)	1 (25%)
Child	C2	-	-	-	TRBV19	TRBJ2-1	CASSMFPGRNEQFF	1 (9.09%)
Child	C2	-	-	-	TRBV20-1	TRBJ2-1	CSARGWGLSYNEQFF	1 (9.09%)
Child	C2	-	-	-	TRBV29-1	TRBJ2-3	CSVVASGNPDTQYF	1 (9.09%)
Child	C2	TRAV13-1	TRAJ57	CAANGSEKLVF	TRBV19	TRBJ1-2	CASSFTVFTGYTF	1 (9.09%)
Child	C2	TRAV14/DV4	TRAJ57	CARQGGSEKLVF	TRBV19	TRBJ1-3	CASSIYRWNTIYF	1 (9.09%)
Child	C2	TRAV17	TRAJ26	CATPSRNNYGQNFVF	TRBV19	TRBJ2-1	CASSIFSGLNEQFF	1 (9.09%)
Child	C2	TRAV17	TRAJ8	CATYTGFQKLVF	TRBV4-1	TRBJ1-5	CASSGWLVQGNQPQHF	1 (9.09%)
Child	C2	TRAV21	TRAJ11	CALGGYSTLTF	TRBV6-5	TRBJ2-3	CASSNYRPFSTDTQYF	1 (9.09%)
Child	C2	TRAV22	TRAJ34	CAVVPAYNTDKLIF	TRBV19	TRBJ1-2	CASSWTVNYGYTF	1 (9.09%)
Child	C2	TRAV38-2/DV8	TRAJ31	CAYDSNNNARLMF	-	-	-	1 (9.09%)
Child	C2	-	-	-	TRBV20-1	TRBJ2-3	CSARGEDTDTQYF			1 (100%)
Child	C2	TRAV21	TRAJ42	CAAGGSQGNLIF	TRBV19	TRBJ1-3	CASSLGFGNTIYF				1 (50%)
Child	C2	TRAV35	TRAJ58	CAGQLETSGSRLTF	TRBV19	TRBJ2-1	CASSIFQFNEQFF				1 (50%)
Child	C2	-	-	-	TRBV12-3;TRBV12-4	TRBJ1-2	CASSFGQGYGYTF					1 (2.04%)
Child	C2	-	-	-	TRBV19	TRBJ1-1	CASGQGATEAFF					1 (2.04%)
Child	C2	-	-	-	TRBV19	TRBJ1-1	CASSMAGNTEAFF					1 (2.04%)
Child	C2	-	-	-	TRBV19	TRBJ2-1	CASQIYGGGDEQFF					1 (2.04%)
Child	C2	-	-	-	TRBV19	TRBJ2-1	CASSIYGGGYNEQFF					1 (2.04%)
Child	C2	-	-	-	TRBV19	TRBJ2-1	CASSLLAGVYNEQFF					1 (2.04%)
Child	C2	-	-	-	TRBV20-1	TRBJ1-3	CSASGARAGNTIYF					1 (2.04%)
Child	C2	-	-	-	TRBV20-1	TRBJ2-7	CSARPSDRAYEQYF					1 (2.04%)
Child	C2	-	-	-	TRBV3-1;TRBV3-2	TRBJ2-7	CASSHLYEQYF					1 (2.04%)
Child	C2	-	-	-	TRBV4-3	TRBJ1-4	CASSQIDTDEKLFF					1 (2.04%)
Child	C2	-	-	-	TRBV5-4	TRBJ2-3	CASSWTAAYTDTQYF					1 (2.04%)
Child	C2	-	-	-	TRBV6-2	TRBJ2-5	CASSYELTGTSLETQYF					1 (2.04%)
Child	C2	-	-	-	TRBV9	TRBJ2-3	CASSVEMGQITDTQYF					1 (2.04%)
Child	C2	TRAV12-2	TRAJ10	CAVNMGWRLTGGGNKLTF	TRBV12-3;TRBV12-4	TRBJ1-2	CASSFGTGGFYTF					1 (2.04%)
Child	C2	TRAV12-2	TRAJ13	CAVNAGGGYQKVTF	TRBV6-5	TRBJ1-1	CASSSGDSNTEAFF					1 (2.04%)
Child	C2	TRAV14/DV4	TRAJ43	CAMREGRDNDMRF	TRBV19	TRBJ1-1	CASSTVDRSEHMNTEAFF					1 (2.04%)
Child	C2	TRAV14/DV4	TRAJ54	CAMRESQGAQKLVF	TRBV19	TRBJ2-1	CASSITSVNEQFF					1 (2.04%)
Child	C2	TRAV16	TRAJ16	CAFYGQKLLF	TRBV19	TRBJ1-2	CASSVAQYGYTF					1 (2.04%)
Child	C2	TRAV19	TRAJ23	CALRVYNQGGKLIF	TRBV19	TRBJ2-7	CASSPHSAFYEQYF					1 (2.04%)
Child	C2	TRAV19	TRAJ31	CALSEAKNNNARLMF	TRBV19	TRBJ2-7	CASSIFQAPSYEQYF					1 (2.04%)
Child	C2	TRAV19	TRAJ34	CALNTDKLIF	TRBV12-3;TRBV12-4	TRBJ1-6	CASSLEDRVIGSPLHF					1 (2.04%)
Child	C2	TRAV19	TRAJ40	CALSEASPTGTYKYIF	TRBV19	TRBJ2-1	CASSLSGPYNEQFF					1 (2.04%)
Child	C2	TRAV19	TRAJ42	CALSVKDGGSQGNLIF	TRBV19	TRBJ2-1	CASSALSGIYNEQFF					1 (2.04%)
Child	C2	TRAV19	TRAJ5	CALSEGTGRRALTF	TRBV14	TRBJ2-1	CASSLVSSYNEQFF					1 (2.04%)
Child	C2	TRAV21	TRAJ11	CAVAGYSTLTF	TRBV19	TRBJ1-1	CASSRTGGAGNTEAFF					1 (2.04%)
Child	C2	TRAV21	TRAJ31	CAPSDNNARLMF	TRBV19	TRBJ2-1	CASSIMAAGGTEQFF					1 (2.04%)
Child	C2	TRAV21	TRAJ31	CAVVRNNNARLMF	TRBV19	TRBJ1-1	CASSVRGGTEAFF					1 (2.04%)
Child	C2	TRAV21	TRAJ40	CAVVFRTSGTYKYIF	TRBV19	TRBJ2-7	CASSIYGYGEQYF					1 (2.04%)
Child	C2	TRAV25	TRAJ20	CAGQGSNDYKLSF	TRBV11-2	TRBJ2-1	CASSFESSYNEQFF					1 (2.04%)
Child	C2	TRAV26-1	TRAJ39	CIVRVVNAGNMLTF	TRBV30	TRBJ2-1	CAWGLTGGWNEQFF					1 (2.04%)
Child	C2	TRAV26-2	TRAJ37	CILRTTGSSNTGKLIF	TRBV19	TRBJ1-5	CASSGFDGSNQPQHF					1 (2.04%)
Child	C2	TRAV26-2	TRAJ43	CILRDAGSGNNDMRF	TRBV9	TRBJ2-1	CASSAYDWDEQFF					1 (2.04%)
Child	C2	TRAV29/DV5	TRAJ40	CAASAINSGTYKYIF	TRBV27	TRBJ2-7	CASSLFTGAFYEQYF					1 (2.04%)
Child	C2	TRAV29/DV5	TRAJ43	CAARRNNDMRF	TRBV4-3	TRBJ2-1	CASSYGTGFNEQFF					1 (2.04%)
Child	C2	TRAV30	TRAJ33	CGTGSMDSNYQLIW	TRBV19	TRBJ1-1	CASSISGLEAFF					1 (2.04%)
Child	C2	TRAV35	TRAJ12	CAGQTTGDSSYKLIF	TRBV19	TRBJ1-6	CASSTFLGGRSPLHF					1 (2.04%)
Child	C2	TRAV35	TRAJ34	CAGVARSYNTDKLIF	TRBV19	TRBJ2-2	CASSIMGPGELFF					1 (2.04%)
Child	C2	TRAV35	TRAJ42	CAGQSGGSQGNLIF	TRBV19	TRBJ2-1	CASSISGGSEQFF					1 (2.04%)
Child	C2	TRAV38-2/DV8	TRAJ30	CAYRSAIDDKIIF	TRBV2	TRBJ1-3	CASSELGRSSSGNTIYF					1 (2.04%)
Child	C2	TRAV38-2/DV8	TRAJ31	CAYRRHNNARLMF	TRBV29-1	TRBJ2-3	CSVITDTQYF					1 (2.04%)
Child	C2	TRAV38-2/DV8	TRAJ49	CAYRSLNTGNQFYF	TRBV25-1	TRBJ2-1	CASSDFAPDLTSGDYNEQFF					1 (2.04%)
Child	C2	TRAV38-2/DV8	TRAJ58	CAYRGEETSGSRLTF	TRBV9	TRBJ2-3	CASSASGTTDTQYF					1 (2.04%)
Child	C2	TRAV3	TRAJ26	CAVRDNYGQNFVF	TRBV19	TRBJ2-7	CASSIVNSAPTYEQYF					1 (2.04%)
Child	C2	TRAV3	TRAJ30	CAVRDRDDKIIF	TRBV19	TRBJ1-1	CASSIYHLNPEAFF					1 (2.04%)
Child	C2	TRAV5	TRAJ21	CAPLRDNFNKFYF	TRBV27	TRBJ2-7	CASSLYPGSYEQYF					1 (2.04%)
Child	C2	TRAV8-1	TRAJ45	CAVNANSGGGADGLTF	TRBV19	TRBJ2-1	CASSTYSGSYNEQFF					1 (2.04%)
Child	C2	TRAV8-1	TRAJ9	CAVNGGFKTIF	-	-	-					1 (2.04%)
Child	C2	TRAV8-2	TRAJ44	CVVISTGTASKLTF	TRBV19	TRBJ1-2	CASKGGGGYTF					1 (2.04%)
Child	C2	TRAV8-3	TRAJ54	CAVGLIQGAQKLVF	TRBV4-1	TRBJ1-2	CASSYTYGYTF					1 (2.04%)
Child	C2	-	-	-	TRBV9	TRBJ2-3	CASSPWDTDTQYF		1 (25%)
Child	C2	TRAV12-2	TRAJ52	CAVNIGGTSYGKLTF	TRBV7-9	TRBJ2-1	CASSLVIGEQFF		1 (25%)
Child	C2	TRAV19	TRAJ49	CALKSTGNQFYF	TRBV7-2	TRBJ2-2	CASSSFDLDITGELFF		1 (25%)
							Total	11	4	1	2	49

## Sheet: C3
Age Group	Participant	TRAV	TRAJ	CDR3α	TRBV	TRBJ	CDR3β	Tcm	Tnaive	Temra	Tem	Tscm
Child	C3	TRAV19	TRAJ28	CALSEAGAGSYQLTF	TRBV19	TRBJ2-1	CASSITSGGLNEQFF	1 (4.35%)	1 (2.94%)
Child	C3	TRAV27	TRAJ42	CASNYGGSQGNLIF	TRBV19	TRBJ2-7	CASSIRSSYEQYF	1 (4.35%)		1 (33.33%)
Child	C3	-	-	-	TRBV19	TRBJ1-5	CASSIFQSGNQPQHF	1 (4.35%)
Child	C3	-	-	-	TRBV19	TRBJ2-1	CASTARSSYNEQFF	1 (4.35%)
Child	C3	-	-	-	TRBV28	TRBJ2-4	CASSFSFILTPSQPINIQYF	1 (4.35%)
Child	C3	-	-	-	TRBV7-8	TRBJ2-3	CASSLVVPGTDTQYF	1 (4.35%)
Child	C3	TRAV13-1	TRAJ30	CAARMNRDDKIIF	-	-	-	1 (4.35%)
Child	C3	TRAV13-1	TRAJ42	CAASGGGSQGNLIF	TRBV19	TRBJ2-1	CASSTRSSYNEQFF	1 (4.35%)
Child	C3	TRAV13-1	TRAJ50	CAARGTSYDKVIF	TRBV19	TRBJ2-1	CASSMFGGGYNEQFF	1 (4.35%)
Child	C3	TRAV14/DV4	TRAJ49	CAMREGSNTGNQFYF	TRBV4-3	TRBJ2-5	CASSLGLYDIEETQYF	1 (4.35%)
Child	C3	TRAV14/DV4	TRAJ52	CAMRGDAGGTSYGKLTF	TRBV19	TRBJ1-5	CASSMYSNQPQHF	1 (4.35%)
Child	C3	TRAV17	TRAJ42	CATDAGGGSQGNLIF	TRBV19	TRBJ2-3	CASSHRSTDTQYF	1 (4.35%)
Child	C3	TRAV19	TRAJ52	CALTGDLGGTSYGKLTF	TRBV28	TRBJ1-1	CASSLRDRGRGGTEAFF	1 (4.35%)
Child	C3	TRAV24	TRAJ37	CAPGGDNTGKLIF	TRBV19	TRBJ2-3	CASSGRSADTQYF	1 (4.35%)
Child	C3	TRAV27	TRAJ42	CATGGSQGNLIF	TRBV19	TRBJ2-7	CASSIRSSYEQYF	1 (4.35%)
Child	C3	TRAV38-1	TRAJ52	CAFMKGAGGTSYGKLTF	TRBV19	TRBJ1-2	CASSWGSYGYTF	1 (4.35%)
Child	C3	TRAV38-2/DV8	TRAJ52	CAYSVNAGGTSYGKLTF	TRBV19	TRBJ1-2	CASSMGVYGYTF	1 (4.35%)
Child	C3	TRAV3	TRAJ27	CAVRDGHTNAGKSTF	TRBV19	TRBJ2-1	CASSIASVEGGQFF	1 (4.35%)
Child	C3	TRAV6	TRAJ6	CALVGGSYIPTF	TRBV7-3	TRBJ2-3	CASSTMGNAPLDTQYF	1 (4.35%)
Child	C3	TRAV8-3	TRAJ33	CAVGGVGFLDSNYQLIW	TRBV28	TRBJ1-1	CASSSLSLDRGGGQAFF	1 (4.35%)
Child	C3	TRAV8-3	TRAJ52	CAVGASAGGTSYGKLTF	TRBV19	TRBJ1-5	CASSTGQPQHF	1 (4.35%)
Child	C3	TRAV8-4	TRAJ42	CAAPPEESQGNLIF	TRBV19	TRBJ2-7	CASSIRSSYEQYF	1 (4.35%)
Child	C3	TRAV9-2	TRAJ4	CALLSGGYNKLIF	TRBV27	TRBJ1-4	CASSFGQGDEKLFF	1 (4.35%)
Child	C3	TRAV8-3	TRAJ18	CAALDRGSTLGRLYF	TRBV19	TRBJ2-1	CATAPLSINEQFF				1 (100%)
Child	C3	-	-	-	TRBV19	TRBJ2-1	CASSVLAGGYNEQFF			1 (33.33%)
Child	C3	TRAV14/DV4	TRAJ12	CAMRENRMDSSYKLIF	TRBV18	TRBJ1-5	CASSPDRGLLNQPQHF			1 (33.33%)
Child	C3	-	-	-	TRBV19	TRBJ1-1	CASSLTGGLGTEAFF		1 (2.94%)
Child	C3	-	-	-	TRBV19	TRBJ1-2	CASSIFFTSSGGYTF		1 (2.94%)
Child	C3	-	-	-	TRBV19	TRBJ2-7	CASSTGVPLSEQYF		1 (2.94%)
Child	C3	TRAV1-2	TRAJ12	CAVKNLDSSYKLIF	TRBV3-1	TRBJ2-5	CASSWGGRPIETQYF		1 (2.94%)
Child	C3	TRAV1-2	TRAJ27	CAVTANAGKSTF	TRBV5-6	TRBJ2-7	CASSWTGGGSGEQYF		1 (2.94%)
Child	C3	TRAV1-2	TRAJ30	CAVRALNRDDKIIF	TRBV20-1	TRBJ1-1	CSARGRRDKAFF		1 (2.94%)
Child	C3	TRAV12-1	TRAJ42	CVVTGGHGGSQGNLIF	TRBV6-1	TRBJ1-5	CASSEVGAYSNQPQHF		1 (2.94%)
Child	C3	TRAV12-2	TRAJ18	CAVSRGSTLGRLYF	TRBV4-3	TRBJ1-1	CASSQDYGLEAFF		1 (2.94%)
Child	C3	TRAV12-2	TRAJ52	CAVNGGGTSYGKLTF	TRBV19	TRBJ2-1	CASSTRSAHEQFF		1 (2.94%)
Child	C3	TRAV12-2	TRAJ53	CAVTGSNYKLTF	TRBV19	TRBJ2-1	CASSITSGGYNEQFF		1 (2.94%)
Child	C3	TRAV13-1	TRAJ48	CAASNFGNEKLTF	-	-	-		1 (2.94%)
Child	C3	TRAV16	TRAJ21	CALGTGNFNKFYF	TRBV5-1	TRBJ2-3	CASRELEGATDTQYF		1 (2.94%)
Child	C3	TRAV19	TRAJ44	CALSEYPSTTGTASKLTF	TRBV19	TRBJ2-1	CASSIYQGVYNEQFF		1 (2.94%)
Child	C3	TRAV20	TRAJ15	CAVQADQAGTALIF	TRBV6-1	TRBJ1-5	CASSEAEWGSAQPQHF		1 (2.94%)
Child	C3	TRAV21	TRAJ11	CALSGYSTLTF	TRBV5-4	TRBJ2-2	CASSSESPGELFF		2 (5.88%)
Child	C3	TRAV21	TRAJ11	CAPSGYSTLTF	TRBV5-4	TRBJ1-1	CASSFSTGANTEAFF		1 (2.94%)
Child	C3	TRAV21	TRAJ31	CAVNEVDGARLMF	TRBV19	TRBJ2-2	CASSGVGGGELFF		1 (2.94%)
Child	C3	TRAV25	TRAJ20	CAGADSNDYKLSF	TRBV6-5	TRBJ1-4	CASSLRTGRWEKLFF		1 (2.94%)
Child	C3	TRAV26-1	TRAJ36	CIVRETGANNLFF	TRBV19	TRBJ2-1	CASSIFSAYNEQFF		1 (2.94%)
Child	C3	TRAV27	TRAJ27	CAGADTNAGKSTF	TRBV19	TRBJ2-7	CASSIFHTHYEQYF		1 (2.94%)
Child	C3	TRAV29/DV5	TRAJ15	CAASAANQAGTALIF	TRBV4-3	TRBJ1-2	CASSPGQGWNGYTF		1 (2.94%)
Child	C3	TRAV29/DV5	TRAJ21	CAANNDNFNKFYF	TRBV13	TRBJ1-4	CASSGGGVDEKLFF		1 (2.94%)
Child	C3	TRAV38-1	TRAJ40	CAFAPSGTYKYIF	TRBV19	TRBJ2-6	CASSMGGGATVLTF		1 (2.94%)
Child	C3	TRAV38-1	TRAJ52	CAPRPANAGGTSYGKLTF	TRBV19	TRBJ2-1	CASSLTSSSYNEQFF		1 (2.94%)
Child	C3	TRAV38-2/DV8	TRAJ27	CAYRSLNAGKSTF	TRBV19	TRBJ1-5	CASSIYGMGNQPQHF		1 (2.94%)
Child	C3	TRAV38-2/DV8	TRAJ50	CAYRSALMKTSYDKVIF	TRBV4-2	TRBJ1-1	CASSQDTGMNTEAFF		1 (2.94%)
Child	C3	TRAV38-2/DV8	TRAJ58	CAYKVGETSGSRLTF	TRBV14	TRBJ2-7	CASSLGMGLPYEQYF		1 (2.94%)
Child	C3	TRAV39	TRAJ54	CAVGKIQGAQKLVF	TRBV19	TRBJ2-4	CASSMVGGAKNIQYF		1 (2.94%)
Child	C3	TRAV3	TRAJ34	CAVSLLTGDKLIF	TRBV2	TRBJ2-7	CASRAGQGIHEQYF		1 (2.94%)
Child	C3	TRAV3	TRAJ36	CAVRDGTGANNLFF	TRBV19	TRBJ2-3	CASSIATVDTQYF		1 (2.94%)
Child	C3	TRAV4	TRAJ9	CLVGPNTGGFKTIF	TRBV19	TRBJ2-1	CASSYLAGGLINEQFF		1 (2.94%)
Child	C3	TRAV9-2	TRAJ24	CALSADSWGKLQF	TRBV13	TRBJ2-1	CASSSGSSGGSYNEQFF		1 (2.94%)
Child	C3	-	-	-	TRBV19	TRBJ2-7	CASSIRSSYEQYF					1 (9.09%)
Child	C3	TRAV10	TRAJ5	CVVSLDTGRRALTF	TRBV12-4	TRBJ2-3	CASSFGTSSDTQYF					1 (9.09%)
Child	C3	TRAV12-2	TRAJ42	CAVTRGSQGNLIF	TRBV19	TRBJ2-1	CASSIVSVDEQFF					1 (9.09%)
Child	C3	TRAV13-1	TRAJ33	CAASKMDSNYQLIW	TRBV25-1	TRBJ1-5	CASSAQSNQPQHF					1 (9.09%)
Child	C3	TRAV19	TRAJ43	CALSEVGGNNDMRF	-	-	-					1 (9.09%)
Child	C3	TRAV30	TRAJ27	CGTVYTNAGKSTF	TRBV19	TRBJ1-6	CASSTRSGSPLHF					1 (9.09%)
Child	C3	TRAV38-1	TRAJ52	CAFMKDAGGTSYGKLTF	TRBV19	TRBJ1-2	CASSIGYYGYTF					1 (9.09%)
Child	C3	TRAV38-1	TRAJ52	CAFTPSAGGTSYGKLTF	TRBV19	TRBJ1-2	CASSIGSYGYTF					1 (9.09%)
Child	C3	TRAV38-2/DV8	TRAJ57	CAYRSARGGSEKLVF	TRBV19	TRBJ2-1	CASSILAGGYNEQFF					1 (9.09%)
Child	C3	TRAV8-6	TRAJ6	CAVSDGSGGSYIPTF	TRBV19	TRBJ2-7	CASSMYLVSLNEQYF					1 (9.09%)
Child	C3	TRAV9-2	TRAJ4	CAMPSGGYNKLIF	TRBV27	TRBJ2-3	CASSFGQGSDTQYF					1 (9.09%)
							Total	23	34	3	1	11

## Sheet: C4
Age Group	Participant	TRAV	TRAJ	CDR3α	TRBV	TRBJ	CDR3β	Tcm	Temra	Tnaive	Tscm
Child	C4	-	-	-	TRBV19	TRBJ2-7	CASSIRSSYEQYF	1 (14.29%)
Child	C4	-	-	-	TRBV27	TRBJ2-5	CASSPTVAGAPETQYF	1 (14.29%)
Child	C4	TRAV1-2	TRAJ23	CAVRGPLSQGGKLIF	TRBV28	TRBJ1-6	CASSLLQGGSSPLHF	1 (14.29%)
Child	C4	TRAV14/DV4	TRAJ45	CAMREGQWRSGGGADGLTF	TRBV6-5	TRBJ2-1	CASRQTSGSYNEQFF	1 (14.29%)
Child	C4	TRAV26-1	TRAJ29	CIVRLSYSGNTPLVF	TRBV3-1;TRBV3-2	TRBJ1-1	CASSQVWKREDTEAFF	1 (14.29%)
Child	C4	TRAV27	TRAJ42	CAAGGSQGNLIF	TRBV19	TRBJ2-7	CASSIRSSYEQYF	1 (14.29%)
Child	C4	TRAV6	TRAJ33	CAPERGKKDSNYQLIW	TRBV6-5	TRBJ2-7	CASSYGTGSYEQYF	1 (14.29%)
Child	C4	TRAV20	TRAJ42	CAVNYGGSQGNLIF	TRBV27	TRBJ2-1	CASRLAGVSYNEQFF		1 (25%)
Child	C4	TRAV27	TRAJ42	CAGAGGGSQGNLIF	-	-	-		1 (25%)
Child	C4	TRAV27	TRAJ42	CAGARGGSQGNLIF	TRBV19	TRBJ2-7	CASSIRSSYEQYF		1 (25%)
Child	C4	TRAV27	TRAJ42	CAGEGGGSQGNLIF	TRBV19	TRBJ2-7	CASSVRSSYEQYF		1 (25%)
Child	C4	-	-	-	TRBV19	TRBJ1-3	CASSGNSGNTIYF			1 (4.35%)
Child	C4	-	-	-	TRBV19	TRBJ1-5	CASSVYSNQPQHF			2 (8.7%)
Child	C4	-	-	-	TRBV19	TRBJ2-7	CASNGGSYEQYF			1 (4.35%)
Child	C4	-	-	-	TRBV27	TRBJ2-1	CASSYRDHNEQFF			1 (4.35%)
Child	C4	TRAV12-2	TRAJ30	CAVNRDDKIIF	TRBV19	TRBJ2-3	CASSIRSGDTQYF			1 (4.35%)
Child	C4	TRAV14/DV4	TRAJ10	CAMREDTGGGNKLTF	TRBV4-2	TRBJ1-1	CASSQVFRDRGNTEAFF			1 (4.35%)
Child	C4	TRAV17	TRAJ24	CATDAPDSWGKFQF	-	-	-			1 (4.35%)
Child	C4	TRAV19	TRAJ15	CALSESQAGTALIF	TRBV19	TRBJ2-7	CASSPVTGAEQYF			1 (4.35%)
Child	C4	TRAV19	TRAJ49	CALSEGNTGNQFYF	TRBV2	TRBJ2-7	CASSERADRAAYEQYF			1 (4.35%)
Child	C4	TRAV19	TRAJ9	CALSEGETGGFKTIF	TRBV19	TRBJ1-6	CATGWTSNSPLHF			1 (4.35%)
Child	C4	TRAV21	TRAJ36	CGPDQTGANNLFF	TRBV25-1	TRBJ1-1	CASRQGGTEAFF			1 (4.35%)
Child	C4	TRAV25	TRAJ30	CAGHRDDKIIF	TRBV19	TRBJ1-1	CASSIFNGQEAFF			1 (4.35%)
Child	C4	TRAV27	TRAJ37	CAGFVPSSNTGKLIF	TRBV19	TRBJ1-5	CASSRYGNQPQHF			1 (4.35%)
Child	C4	TRAV27	TRAJ42	CAGGGSQGNLIF	TRBV19	TRBJ2-7	CASSIRSSYEQYF			1 (4.35%)
Child	C4	TRAV30	TRAJ37	CGTHSSSNTGKLIF	TRBV19	TRBJ2-3	CASSTYSTDTQYF			1 (4.35%)
Child	C4	TRAV35	TRAJ37	CAGPGGGSSNTGKLIF	TRBV19	TRBJ2-3	CASSIVAGTDTQYF			1 (4.35%)
Child	C4	TRAV35	TRAJ41	CAGHLSNSGYALNF	TRBV19	TRBJ1-5	CASSTFSSNQPQHF			1 (4.35%)
Child	C4	TRAV3	TRAJ40	CAVRGSGTYKYIF	TRBV9	TRBJ1-1	CASEPQENTEAFF			1 (4.35%)
Child	C4	TRAV41	TRAJ30	CAVSSLRDDKIIF	TRBV27	TRBJ2-2	CASSFGQNTGELFF			1 (4.35%)
Child	C4	TRAV4	TRAJ34	CLVGDPLITDKLIF	TRBV2	TRBJ1-2	CASSTDRQFGYGYTF			1 (4.35%)
Child	C4	TRAV6	TRAJ33	CAPERGKKDSNYQLIW	TRBV19	TRBJ2-1	CASGQLAGGLNEQFF			1 (4.35%)
Child	C4	TRAV9-2	TRAJ33	CALTPDSNYQLIW	TRBV9	TRBJ1-5	CASSTGTASNQPQHF			1 (4.35%)
Child	C4	-	-	-	TRBV19	TRBJ2-2	CASSIVPGTGELFF				1 (10%)
Child	C4	-	-	-	TRBV28	TRBJ1-1	CASSLLSGVLNTEAFF				1 (10%)
Child	C4	TRAV13-1	TRAJ30	CAASRDDKIIF	TRBV19	TRBJ2-1	CASSITSGNEQFF				1 (10%)
Child	C4	TRAV14/DV4	TRAJ45	CAMREGLDDSGGGADGLTF	TRBV19	TRBJ1-5	CASSIFKGSNQPQHF				1 (10%)
Child	C4	TRAV16	TRAJ30	CALQGRDDKIIF	TRBV19	TRBJ2-5	CASSRLAGVETQYF				1 (10%)
Child	C4	TRAV27	TRAJ37	CAGGPISSNTGKLIF	TRBV19	TRBJ1-5	CASSIYSNQPQHF				1 (10%)
Child	C4	TRAV27	TRAJ42	CAGAEGSQGNLIF	TRBV19	TRBJ2-7	CASSIRSGYEQYF				1 (10%)
Child	C4	TRAV29/DV5	TRAJ42	CAASAGGGSQGNLIF	TRBV19	TRBJ2-3	CASSIRSTDTQYF				1 (10%)
Child	C4	TRAV35	TRAJ52	CAGPNAGGTSYGKLTF	TRBV19	TRBJ2-3	CASSMYGGDTQYF				1 (10%)
Child	C4	TRAV8-3	TRAJ52	CAVGAGAGGTSYGKLTF	TRBV19	TRBJ1-5	CASSTGQPQHF				1 (10%)
							Total	7	4	23	10

## Sheet: C5
Age Group	Participant	TRAV	TRAJ	CDR3α	TRBV	TRBJ	CDR3β	Tcm	Tnaive	Tem	Temra	Tscm
Child	C5	-	-	-	TRBV19	TRBJ2-7	CASSIRSSYEQYF	2 (5.41%)	1 (25%)
Child	C5	TRAV12-2	TRAJ54	CAVIQGAQKLVF	TRBV19	TRBJ2-2	CASSIVVLGGELFF	5 (13.51%)		2 (28.57%)
Child	C5	TRAV4	TRAJ12	CLVVSDSSYKLIF	TRBV5-6	TRBJ2-1	CASSFGSGNNEQFF	1 (2.7%)		1 (14.29%)
Child	C5	-	-	-	TRBV19	TRBJ1-2	CASSTGAYGYTF	1 (2.7%)
Child	C5	-	-	-	TRBV19	TRBJ2-2	CASSIRSTGELFF	1 (2.7%)
Child	C5	-	-	-	TRBV19	TRBJ2-2	CASSMRSTGELFF	1 (2.7%)
Child	C5	-	-	-	TRBV19	TRBJ2-5	CASSIRASETQYF	1 (2.7%)
Child	C5	-	-	-	TRBV19	TRBJ2-5	CASSIRSSETQYF	1 (2.7%)
Child	C5	-	-	-	TRBV19	TRBJ2-7	CASSIRSAYEQYF	2 (5.41%)
Child	C5	-	-	-	TRBV19	TRBJ2-7	CASSMRSAYEQYF	1 (2.7%)
Child	C5	-	-	-	TRBV19	TRBJ2-7	CASSTRSSYEQYF	1 (2.7%)
Child	C5	-	-	-	TRBV19	TRBJ2-7	CASSVYGGNYEQYF	1 (2.7%)
Child	C5	-	-	-	TRBV2	TRBJ1-1	CASSESTNTEAFF	1 (2.7%)
Child	C5	TRAV12-2	TRAJ42	CAEGGSQGNLIF	TRBV19	TRBJ2-7	CASSVRSSYEQYF	1 (2.7%)
Child	C5	TRAV12-2	TRAJ42	CAVTGDGGSQGNLIF	TRBV19	TRBJ2-7	CASSSRSSYEQYF	1 (2.7%)
Child	C5	TRAV13-1	TRAJ42	CAASGGGSQGNLIF	TRBV19	TRBJ2-3	CASSSYGTDTQYF	1 (2.7%)
Child	C5	TRAV13-1	TRAJ42	CAASGGGSQGNLIF	TRBV19	TRBJ2-5	CASSFRAGETQYF	1 (2.7%)
Child	C5	TRAV20	TRAJ42	CAVGGSQGNLIF	TRBV19	TRBJ2-7	CASGGPGSYEQYF	1 (2.7%)
Child	C5	TRAV25	TRAJ42	CAGSHGGSQGNLIF	TRBV19	TRBJ2-1	CASSIRSGAEQFF	1 (2.7%)
Child	C5	TRAV27	TRAJ30	CAGVGVRNRDDKIIF	-	-	-	1 (2.7%)
Child	C5	TRAV27	TRAJ37	CAGAIGSSNTGKLIF	TRBV19	TRBJ2-7	CASSIRSSYEQYF	1 (2.7%)
Child	C5	TRAV27	TRAJ37	CAGGGSSNTGKLIF	TRBV19	TRBJ2-7	CASSIRSSYEQYF	2 (5.41%)
Child	C5	TRAV27	TRAJ42	CAGAGSQGNLIF	TRBV19	TRBJ2-7	CASSLRSSYEQYF	1 (2.7%)
Child	C5	TRAV27	TRAJ42	CAGGGSQGNLIF	TRBV19	TRBJ2-7	CASSVRSSYEQYF	1 (2.7%)
Child	C5	TRAV38-1	TRAJ52	CAFMTGAGGTSYGKLTF	TRBV19	TRBJ1-2	CASSSGSYGYTF	1 (2.7%)
Child	C5	TRAV38-2/DV8	TRAJ43	CAYRTSYNNNDMRF	TRBV2	TRBJ2-4	CASSEALWDSTHKNIQYF	1 (2.7%)
Child	C5	TRAV3	TRAJ33	CAAGDSNYQLIW	TRBV19	TRBJ2-7	CASSMRSSSEQYF	1 (2.7%)
Child	C5	TRAV3	TRAJ36	CAVRDGTGANNLFF	TRBV19	TRBJ1-2	CASSMTATHGYTF	2 (5.41%)
Child	C5	TRAV8-3	TRAJ37	CAVVHGSSNTGKLIF	TRBV19	TRBJ2-7	CASSIRSAYEQYF	1 (2.7%)
Child	C5	TRAV27	TRAJ37	CAGAVGSSNTGKLIF	TRBV19	TRBJ2-7	CASSIRSSYEQYF			1 (14.29%)
Child	C5	TRAV27	TRAJ42	CAGAGDGGSQGNLIF	TRBV19	TRBJ2-7	CASSTRSSYEQYF			1 (14.29%)
Child	C5	TRAV35	TRAJ42	CAGILYGGSQGNLIF	TRBV19	TRBJ2-7	CASSMRSSYEQYF			1 (14.29%)
Child	C5	TRAV8-1	TRAJ42	CAGSGGGSQGNLIF	TRBV19	TRBJ2-7	CASSTRSSYEQYF			1 (14.29%)
Child	C5	TRAV17	TRAJ42	CATDGGGGSQGNLIF	TRBV19	TRBJ2-3	CASSGRSTDTQYF				1 (100%)
Child	C5	-	-	-	TRBV19	TRBJ1-2	CASSIGVYGYTF		1 (25%)
Child	C5	TRAV35	TRAJ42	CAGTHGGSQGNLIF	TRBV19	TRBJ2-2	CASSPRSAGELFF		1 (25%)
Child	C5	TRAV8-6	TRAJ42	CAVGGDGGSQGNLIF	TRBV19	TRBJ2-7	CASSSRAGYEQYF		1 (25%)
Child	C5	-	-	-	TRBV19	TRBJ2-7	CASSARSSYEQYF					1 (33.33%)
Child	C5	TRAV35	TRAJ15	CAGLLHNQAGTALIF	TRBV19	TRBJ2-1	CASSTYHSDEQFF					1 (33.33%)
Child	C5	TRAV38-2/DV8	TRAJ52	CAYSTNAGGTSYGKLTF	TRBV19	TRBJ1-2	CASSIGVHGYTF					1 (33.33%)
							Total	37	4	7	1	3

## Sheet: C6
Age Group	Participant	TRAV	TRAJ	CDR3α	TRBV	TRBJ	CDR3β	Tcm	Tnaive	Tem	Tscm	Temra
Child	C6	-	-	-	TRBV19	TRBJ2-2	CASSGRSTGELFF	1 (3.12%)	1 (3.45%)
Child	C6	-	-	-	TRBV19	TRBJ2-2	CASSIRSSGELFF	1 (3.12%)		1 (7.14%)
Child	C6	TRAV13-1	TRAJ54	CAASLDILHGSGAQKLVF	TRBV19	TRBJ1-5	CASSIRGRAPLPQHF	1 (3.12%)			1 (3.57%)
Child	C6	TRAV20	TRAJ42	CAVGGSQGNLIF	TRBV19	TRBJ2-7	CASGGPGSYEQYF	3 (9.38%)				2 (5.71%)
Child	C6	TRAV22	TRAJ36	CAVDDQTGANNLFF	TRBV19	TRBJ1-1	CASSPTGVNTEAFF	1 (3.12%)	1 (3.45%)	1 (7.14%)	1 (3.57%)	4 (11.43%)
Child	C6	TRAV27	TRAJ42	CAGAGGGSQGNLIF	TRBV19	TRBJ2-3	CASSPRSTDTQYF	1 (3.12%)			1 (3.57%)
Child	C6	TRAV29/DV5	TRAJ42	CAASAGGGSQGNLIF	TRBV19	TRBJ2-3	CASSIRSTDTQYF	1 (3.12%)	1 (3.45%)		1 (3.57%)	2 (5.71%)
Child	C6	-	-	-	TRBV19	TRBJ2-3	CASSLRSTDTQYF		1 (3.45%)	1 (7.14%)
Child	C6	-	-	-	TRBV19	TRBJ2-3	CASSSRSTDTQYF			1 (7.14%)		1 (2.86%)
Child	C6	TRAV8-4	TRAJ48	CAAANEKLTF	TRBV28	TRBJ2-3	CASSFFGGASPDTQYF			1 (7.14%)	1 (3.57%)
Child	C6	-	-	-	TRBV19	TRBJ2-7	CASSSRSSYEQYF				1 (3.57%)	1 (2.86%)
Child	C6	TRAV27	TRAJ42	CAGAYGGSQGNLIF	TRBV19	TRBJ2-2	CASSGRASGELFF		1 (3.45%)			6 (17.14%)
Child	C6	TRAV27	TRAJ42	CAGAGGGSQGNLIF	TRBV19	TRBJ2-3	CASSFRSTDTQYF		1 (3.45%)		1 (3.57%)
Child	C6	-	-	-	TRBV19	TRBJ1-2	CASSIGVYGYTF	1 (3.12%)
Child	C6	-	-	-	TRBV19	TRBJ1-2	CASSMVGGLLYGYTF	1 (3.12%)
Child	C6	-	-	-	TRBV19	TRBJ2-1	CASSIISGPYNEQFF	1 (3.12%)
Child	C6	-	-	-	TRBV19	TRBJ2-3	CASSVVSTDTQYF	1 (3.12%)
Child	C6	-	-	-	TRBV19	TRBJ2-7	CASGGPGSYEQYF	1 (3.12%)
Child	C6	-	-	-	TRBV27	TRBJ2-7	CASSFGLGSYEQYF	1 (3.12%)
Child	C6	-	-	-	TRBV28	TRBJ1-4	CASSYLEGEKLFF	1 (3.12%)
Child	C6	TRAV13-1	TRAJ42	CAALGGGSQGNLIF	TRBV19	TRBJ1-1	CASSMFGALGTEAFF	1 (3.12%)
Child	C6	TRAV14/DV4	TRAJ42	CSRGGSQGNLIF	TRBV19	TRBJ2-7	CASSTRSSYEQYF	1 (3.12%)
Child	C6	TRAV21	TRAJ58	CAVGGGGTSGSRLTF	TRBV19	TRBJ2-7	CASSITGYEQYF	1 (3.12%)
Child	C6	TRAV25	TRAJ42	CAGNYGGSQGNLIF	TRBV19	TRBJ2-3	CASSFRSTDTQYF	1 (3.12%)
Child	C6	TRAV25	TRAJ42	CAGNYGGSQGNLIF	TRBV19	TRBJ2-3	CASSLRSTDTQYF	1 (3.12%)
Child	C6	TRAV27	TRAJ42	CAGAEGGSQGNLIF	TRBV19	TRBJ2-2	CASSIRSTGELFF	1 (3.12%)
Child	C6	TRAV27	TRAJ42	CAGASGGSQGNLIF	TRBV19	TRBJ2-2	CASSIRSSGELFF	1 (3.12%)
Child	C6	TRAV27	TRAJ42	CAGASGGSQGNLIF	TRBV19	TRBJ2-3	CASSQRSTDTQYF	1 (3.12%)
Child	C6	TRAV27	TRAJ42	CAGGGSQGNLIF	TRBV19	TRBJ2-7	CASSIRSSYEQYF	1 (3.12%)
Child	C6	TRAV27	TRAJ47	CAGPLKPMEYGNKLVF	TRBV19	TRBJ1-5	CASSMFGAPNQPQHF	1 (3.12%)
Child	C6	TRAV27	TRAJ47	CAGSPSNGNKLVF	TRBV19	TRBJ1-5	CASSTFGGQPQHF	1 (3.12%)
Child	C6	TRAV29/DV5	TRAJ43	CAARVENNDMRF	TRBV12-3;TRBV12-4	TRBJ2-4	CASSSDDWTVAKNIQYF	1 (3.12%)
Child	C6	TRAV35	TRAJ42	CAGSNYGGSQGNLIF	TRBV19	TRBJ1-5	CASSFYSNQPQHF	1 (3.12%)
Child	C6	TRAV8-2	TRAJ42	CVFSGDGGSQGNLIF	TRBV19	TRBJ2-3	CASSMVSTDTQYF	1 (3.12%)
Child	C6	TRAV9-2	TRAJ13	CALLGGGYQKVTF	TRBV27	TRBJ2-3	CASSFGQGGDTQYF	1 (3.12%)
Child	C6	TRAV9-2	TRAJ24	CALSPRSRTDSWGKLQF	TRBV19	TRBJ1-1	CASSIFGGPNTEAFF	1 (3.12%)
Child	C6	-	-	-	TRBV19	TRBJ2-7	CASSIRSSYEQYF			1 (7.14%)
Child	C6	TRAV14/DV4	TRAJ22	CAMRRHPSGSARQLTF	TRBV19	TRBJ2-3	CASSTVEGDTQYF			1 (7.14%)
Child	C6	TRAV21	TRAJ53	CATEWDSGGSNYKLTF	TRBV19	TRBJ1-2	CASSIRAHYGYTF			1 (7.14%)
Child	C6	TRAV25	TRAJ42	CAGAYGGSQGNLIF	TRBV19	TRBJ2-2	CASSIRSTGELFF			1 (7.14%)
Child	C6	TRAV25	TRAJ42	CAGNYGGSQGNLIF	TRBV19	TRBJ2-3	CASSIWAQDTQYF			1 (7.14%)
Child	C6	TRAV27	TRAJ42	CAGAYGGSQGNLIF	TRBV19	TRBJ2-2	CASSGRSDGELFF			1 (7.14%)
Child	C6	TRAV27	TRAJ43	CAGSYNNNDMRF	TRBV19	TRBJ1-2	CASSIGLFGYTF			1 (7.14%)
Child	C6	TRAV41	TRAJ58	CAVTDSGLRETSGSRLTF	TRBV19	TRBJ2-1	CASSRTSGNEQFF			1 (7.14%)
Child	C6	TRAV9-2	TRAJ13	CALPSGGYQKVTF	TRBV27	TRBJ1-4	CASSFGQGGEKLFF			1 (7.14%)
Child	C6	-	-	-	TRBV19	TRBJ1-2	CASSTGYYGYTF					1 (2.86%)
Child	C6	-	-	-	TRBV19	TRBJ2-3	CASSGRSTDTQYF					1 (2.86%)
Child	C6	-	-	-	TRBV19	TRBJ2-3	CASSQRSTDTQYF					1 (2.86%)
Child	C6	-	-	-	TRBV6-6	TRBJ1-5	CASSYSHDGHSNQPQHF					1 (2.86%)
Child	C6	TRAV13-1	TRAJ40	CAASIRDPTTSGTYKYIF	TRBV19	TRBJ2-1	CASSIFGGSYNEQFF					1 (2.86%)
Child	C6	TRAV13-2	TRAJ33	CAEGSMDSNYQLIW	TRBV25-1	TRBJ1-5	CASSGQSNQPQHF					1 (2.86%)
Child	C6	TRAV25	TRAJ42	CAGGDGGSQGNLIF	-	-	-					1 (2.86%)
Child	C6	TRAV25	TRAJ50	CAGPMRTSYDKVIF	TRBV19	TRBJ1-5	CASSIFNNQPQHF					1 (2.86%)
Child	C6	TRAV26-1	TRAJ29	CIGQGNTPLVF	TRBV19	TRBJ1-1	CASSIFQGGGNTEAFF					1 (2.86%)
Child	C6	TRAV27	TRAJ27	CAGDSTNAGKSTF	TRBV19	TRBJ2-7	CASSIRSGYEQYF					1 (2.86%)
Child	C6	TRAV27	TRAJ37	CAGAMGSGNTGKLIF	TRBV19	TRBJ2-7	CASSMRSAYEQYF					1 (2.86%)
Child	C6	TRAV27	TRAJ42	CAGAGGGSQGNLIF	TRBV19	TRBJ2-3	CASSLRSADTQYF					1 (2.86%)
Child	C6	TRAV38-1	TRAJ52	CAFMKDAGGTSYGKLTF	TRBV19	TRBJ1-2	CASSIGYYGYTF					1 (2.86%)
Child	C6	TRAV38-2/DV8	TRAJ52	CAYALSAGGTSYGKLTF	TRBV19	TRBJ1-2	CASSIGLYGYTF					1 (2.86%)
Child	C6	TRAV38-2/DV8	TRAJ52	CAYMVSAGGTSYGKLTF	TRBV19	TRBJ1-2	CASSTGSYGYTF					1 (2.86%)
Child	C6	TRAV3	TRAJ42	CAVWGSQGNLIF	TRBV19	TRBJ2-3	CASSSRSADTQYF					1 (2.86%)
Child	C6	TRAV4	TRAJ27	CLVGATNAGKSTF	TRBV3-1;TRBV3-2	TRBJ2-1	CASSQVLSAGDSYNEQFF					1 (2.86%)
Child	C6	TRAV6	TRAJ27	CALEDTNAGKSTF	TRBV19	TRBJ2-1	CASSPFGSSYNEQFF					1 (2.86%)
Child	C6	TRAV8-4	TRAJ41	CAVSESALILPGYALNF	-	-	-					1 (2.86%)
Child	C6	-	-	-	TRBV11-2	TRBJ1-2	CASSSHGGGYGYTF		1 (3.45%)
Child	C6	-	-	-	TRBV18	TRBJ2-3	CASSRTSGGVKDTQYF		1 (3.45%)
Child	C6	-	-	-	TRBV19	TRBJ1-5	CASSIFGQGSQPQHF		1 (3.45%)
Child	C6	-	-	-	TRBV19	TRBJ2-1	CASSIRAGGNEQFF		1 (3.45%)
Child	C6	-	-	-	TRBV19	TRBJ2-1	CASSPGTGVGQFF		1 (3.45%)
Child	C6	-	-	-	TRBV19	TRBJ2-3	CASSSVSVDTQYF		1 (3.45%)
Child	C6	-	-	-	TRBV19	TRBJ2-3	CASSTGTTDTQYF		1 (3.45%)
Child	C6	TRAV1-2	TRAJ39	CAVRDDNAGNMLTF	-	-	-		1 (3.45%)
Child	C6	TRAV13-2	TRAJ58	CAETRETSGSRLTF	TRBV2	TRBJ1-4	CASSDAYGYKLFF		1 (3.45%)
Child	C6	TRAV14/DV4	TRAJ33	CAMRETDSNYQLIW	TRBV9	TRBJ2-3	CASSGGTSSDTQYF		1 (3.45%)
Child	C6	TRAV17	TRAJ15	CATRNQAGTALIF	TRBV19	TRBJ2-1	CASSIVSGDYNEQFF		1 (3.45%)
Child	C6	TRAV17	TRAJ45	CATDAKSGGGADGLTF	TRBV19	TRBJ2-7	CASSIGMGEQYF		1 (3.45%)
Child	C6	TRAV17	TRAJ9	CATDDDTGGFKTIF	TRBV27	TRBJ1-4	CASSQWGNNEKLFF		1 (3.45%)
Child	C6	TRAV19	TRAJ53	CALSGGLLTFSGGSNYKLTF	TRBV19	TRBJ2-1	CASALAGGPGNEQFF		1 (3.45%)
Child	C6	TRAV23/DV6	TRAJ37	CAANPSNTGKLIF	TRBV19	TRBJ2-7	CASSIRSSYEQYF		1 (3.45%)
Child	C6	TRAV25	TRAJ42	CAGNYGGSQGNLIF	TRBV19	TRBJ2-2	CASSIRSTGELFF		1 (3.45%)
Child	C6	TRAV27	TRAJ37	CAGAFGSSNTGKLIF	TRBV19	TRBJ2-7	CASSMRSAYEQYF		1 (3.45%)
Child	C6	TRAV27	TRAJ42	CAAGGSQGNLIF	TRBV19	TRBJ2-7	CASSIRSSYEQYF		1 (3.45%)
Child	C6	TRAV27	TRAJ42	CAGAHGGSQGNLIF	-	-	-		1 (3.45%)
Child	C6	TRAV27	TRAJ42	CAGEGGGSQGNLIF	TRBV19	TRBJ2-7	CASSIRSSYEQYF		1 (3.45%)
Child	C6	TRAV38-2/DV8	TRAJ33	CAYRSADRRDSNYQLIW	TRBV19	TRBJ2-1	CASSIMGGPYNEQFF		1 (3.45%)
Child	C6	TRAV6	TRAJ24	CALDPRGGDSWGKLQF	TRBV19	TRBJ2-1	CASANGGITYNEQFF		1 (3.45%)
Child	C6	TRAV9-2	TRAJ42	CALSEGGGSQGNLIF	TRBV19	TRBJ2-1	CASSIFGGSSYNEQFF		1 (3.45%)
Child	C6	-	-	-	TRBV19	TRBJ1-2	CASSTFTGVHYGYTF				1 (3.57%)
Child	C6	-	-	-	TRBV19	TRBJ1-2	CATSQGSYGYTF				1 (3.57%)
Child	C6	-	-	-	TRBV19	TRBJ1-5	CASGQYSNQPQHF				1 (3.57%)
Child	C6	-	-	-	TRBV19	TRBJ1-5	CASSGRSSQPQHF				1 (3.57%)
Child	C6	-	-	-	TRBV19	TRBJ2-2	CASSSRSTGELFF				1 (3.57%)
Child	C6	-	-	-	TRBV19	TRBJ2-3	CASSQRSSDTQYF				1 (3.57%)
Child	C6	-	-	-	TRBV19	TRBJ2-7	CASSSYSMDEQYF				1 (3.57%)
Child	C6	TRAV12-2	TRAJ8	CAVRDTGFQKLVF	TRBV19	TRBJ1-1	CASSSTIGFSEAFF				1 (3.57%)
Child	C6	TRAV13-2	TRAJ42	CAENIGGGSQGNLIF	TRBV19	TRBJ2-3	CASSTRSTDTQYF				1 (3.57%)
Child	C6	TRAV19	TRAJ52	CALSEVTNAGGTSYGKLTF	TRBV9	TRBJ2-7	CASSVDGGGLDEQYF				1 (3.57%)
Child	C6	TRAV25	TRAJ42	CAGNYGGSQGNLIF	TRBV19	TRBJ2-2	CASSSRSTGELFF				1 (3.57%)
Child	C6	TRAV25	TRAJ42	CAGSYGGSQGNLIF	TRBV19	TRBJ2-3	CASSTRSTDTQYF				1 (3.57%)
Child	C6	TRAV26-1	TRAJ39	CIVPFTDNAGNMLTF	TRBV9	TRBJ2-3	CASSAGRTSTDTQYF				1 (3.57%)
Child	C6	TRAV26-2	TRAJ29	CILRDVMYSGNTPLVF	TRBV6-6	TRBJ2-1	CASSYPETGTSLDEQFF				1 (3.57%)
Child	C6	TRAV27	TRAJ37	CAGGGSGNTGKLIF	TRBV19	TRBJ2-1	CASSIYSLNEQFF				1 (3.57%)
Child	C6	TRAV27	TRAJ42	CAGGGSQGNLIF	TRBV19	TRBJ2-7	CASSIRSAYEQYF				1 (3.57%)
Child	C6	TRAV27	TRAJ44	CAGAEGTASKLTF	TRBV19	TRBJ2-7	CASSIRSAYEQYF				1 (3.57%)
Child	C6	TRAV35	TRAJ42	CAGQLGYGGSQGNLIF	TRBV19	TRBJ2-1	CASSSFSINEQFF				1 (3.57%)
Child	C6	TRAV38-1	TRAJ52	CAFMNDAGGTSYGKLTF	-	-	-				1 (3.57%)
Child	C6	TRAV6	TRAJ27	CALENTNAGKSTF	TRBV19	TRBJ1-3	CASSIFGSSGNTIYF				1 (3.57%)
Child	C6	TRAV8-3	TRAJ42	CAYGGSQGNLIF	TRBV19	TRBJ2-7	CASSSRSGVEQYF				1 (3.57%)
							Total	32	29	14	28	35

## Sheet: C7
Age Group	Participant	TRAV	TRAJ	CDR3α	TRBV	TRBJ	CDR3β	Tcm	Temra	Tnaive	Tscm
Child	C7	-	-	-	TRBV19	TRBJ2-2	CASSGRSTGELFF	1 (3.7%)
Child	C7	-	-	-	TRBV19	TRBJ2-7	CASSIRSSYEQYF	1 (3.7%)
Child	C7	-	-	-	TRBV19	TRBJ2-7	CASSLRSSYEQYF	1 (3.7%)
Child	C7	-	-	-	TRBV19	TRBJ2-7	CASSSRSSYEQYF	1 (3.7%)
Child	C7	TRAV12-1	TRAJ42	CVANQGGGSQGNLIF	TRBV19	TRBJ2-7	CASSIRSSYEQYF	1 (3.7%)
Child	C7	TRAV12-1	TRAJ42	CVVNIGGGSQGNLIF	TRBV19	TRBJ2-7	CASSIRSSYEQYF	2 (7.41%)
Child	C7	TRAV13-1	TRAJ31	CAARREEGARLMF	TRBV19	TRBJ2-5	CASSPRSGETQYF	1 (3.7%)
Child	C7	TRAV13-1	TRAJ37	CAAVPSNTGKLIF	TRBV19	TRBJ2-7	CASSIRSSWEQYF	1 (3.7%)
Child	C7	TRAV19	TRAJ28	CALSGDPSRYSGAGSYQLTF	TRBV19	TRBJ2-7	CASSTTGYEQYF	1 (3.7%)
Child	C7	TRAV26-1	TRAJ30	CIVRHPMNRDDKIIF	TRBV19	TRBJ1-2	CASSIGLYGYTF	1 (3.7%)
Child	C7	TRAV27	TRAJ37	CAGAHGSSNTGKLIF	TRBV19	TRBJ2-7	CASSIRSAYEQYF	1 (3.7%)
Child	C7	TRAV27	TRAJ37	CAGAIGSSNTGKLIF	TRBV19	TRBJ2-7	CASSIRSGYEQYF	1 (3.7%)
Child	C7	TRAV27	TRAJ37	CAGAVGSSNTGKLIF	TRBV19	TRBJ2-7	CASSIRSSYEQYF	1 (3.7%)
Child	C7	TRAV27	TRAJ42	CAGAGSQGNLIF	TRBV19	TRBJ2-7	CASSSRSSYEQYF	1 (3.7%)
Child	C7	TRAV27	TRAJ42	CAGALGGSQGNLIF	TRBV19	TRBJ2-7	CASSIRSSYEQYF	1 (3.7%)
Child	C7	TRAV27	TRAJ42	CAGDGSQGNLIF	TRBV19	TRBJ2-7	CASSTRSAYEQYF	1 (3.7%)
Child	C7	TRAV27	TRAJ42	CAGGGSQGNLIF	TRBV19	TRBJ2-7	CASSIRSSYEQYF	1 (3.7%)
Child	C7	TRAV27	TRAJ42	CAGGGSQGNLIF	TRBV19	TRBJ2-7	CASSVRSSYEQYF	1 (3.7%)
Child	C7	TRAV30	TRAJ52	CGAQRENAGGTSYGKLTF	TRBV19	TRBJ2-7	CASSTFAGDYEQYF	1 (3.7%)
Child	C7	TRAV35	TRAJ37	CAGPHGSSNTGKLIF	TRBV27	TRBJ2-2	CASSFIFPGELFF	1 (3.7%)
Child	C7	TRAV38-1	TRAJ52	CAFMINAGGTSYGKLTF	TRBV19	TRBJ1-2	CASSIGSYGYTF	1 (3.7%)
Child	C7	TRAV38-1	TRAJ52	CAFMKGAGGTSYGKLTF	TRBV19	TRBJ1-2	CASSFGSYGYTF	1 (3.7%)
Child	C7	TRAV38-2/DV8	TRAJ58	CAYRREETSGSRLTF	TRBV19	TRBJ2-1	CASSIYQGSSYNEQFF	1 (3.7%)
Child	C7	TRAV40	TRAJ52	CLLGESSGTSYGKLTF	TRBV19	TRBJ2-7	CASSSRSSYEQYF	1 (3.7%)
Child	C7	TRAV8-6	TRAJ42	CAVGGSQGNLIF	TRBV19	TRBJ2-7	CASSIRSSYEQYF	1 (3.7%)
Child	C7	TRAV8-6	TRAJ42	CAVSGSQGNLIF	-	-	-	1 (3.7%)
Child	C7	TRAV17	TRAJ42	CATDGGGGSQGNLIF	TRBV19	TRBJ2-3	CASSPRSTDTQYF		1 (50%)
Child	C7	TRAV8-3	TRAJ42	CAVGGGGGSQGNLIF	TRBV19	TRBJ2-7	CASSIRASYEQYF		1 (50%)
Child	C7	-	-	-	TRBV19	TRBJ2-1	CASSIYGGGYNEQFF			1 (12.5%)
Child	C7	-	-	-	TRBV27	TRBJ1-2	CASSYGQGIIYGYTF			1 (12.5%)
Child	C7	TRAV10	TRAJ10	CVVSRLTGGGNKLTF	TRBV2	TRBJ1-6	CASCMDIDNSPLHF			1 (12.5%)
Child	C7	TRAV12-2	TRAJ43	CAVFNNNDMRF	-	-	-			1 (12.5%)
Child	C7	TRAV12-2	TRAJ52	CAVDSYGKLTF	TRBV28	TRBJ1-4	CASSHLDSTTNEKLFF			1 (12.5%)
Child	C7	TRAV13-2	TRAJ42	CAENIDAYGGSQGNLIF	TRBV19	TRBJ2-1	CASSYFAGTSYNEQFF			1 (12.5%)
Child	C7	TRAV29/DV5	TRAJ30	CAANRDDKIIF	TRBV7-9	TRBJ2-1	CASSLQSSYNEQFF			1 (12.5%)
Child	C7	TRAV38-2/DV8	TRAJ20	CAYRTLLNDYKLSF	TRBV2	TRBJ2-7	CASRRDSTSSYEQYF			1 (12.5%)
Child	C7	TRAV27	TRAJ30	CAGATVLGRDDKIIF	TRBV19	TRBJ2-7	CASSSRAYYEQYF				1 (50%)
Child	C7	TRAV27	TRAJ37	CAGALGSSNTGKLIF	TRBV19	TRBJ2-7	CASSIRSAYEQYF				1 (50%)
							Total	27	2	8	2

## Sheet: C8
Age Group	Participant	TRAV	TRAJ	CDR3α	TRBV	TRBJ	CDR3β	Tcm	Temra	Tem	Tnaive	Tscm
Child	C8	-	-	-	TRBV19	TRBJ2-7	CASSIRSSYEQYF	1 (3.85%)	1 (33.33%)
Child	C8	TRAV8-6	TRAJ23	CAVSDPEGGKLIF	-	-	-	1 (3.85%)		1 (33.33%)
Child	C8	-	-	-	TRBV19	TRBJ1-5	CATSIYSNQPQHF	1 (3.85%)
Child	C8	-	-	-	TRBV19	TRBJ2-7	CASSFRAAYEQYF	1 (3.85%)
Child	C8	TRAV12-1	TRAJ34	CVVNSNTDKLIF	TRBV12-3;TRBV12-4	TRBJ1-1	CAILGYGSTEAFF	1 (3.85%)
Child	C8	TRAV12-1	TRAJ42	CVVNLGGGSQGNLIF	TRBV19	TRBJ2-5	CASSIRSSETQYF	1 (3.85%)
Child	C8	TRAV12-3	TRAJ42	CAMSGDGGSQGNLIF	TRBV19	TRBJ2-1	CASSTRSDNEQFF	3 (11.54%)
Child	C8	TRAV13-1	TRAJ10	CAASNPGGGNKLTF	TRBV20-1	TRBJ2-7	CSASPESLSYEQYF	1 (3.85%)
Child	C8	TRAV16	TRAJ45	CALSEGGGADGLTF	TRBV19	TRBJ2-7	CASSIRSAYEQYF	1 (3.85%)
Child	C8	TRAV23/DV6	TRAJ39	CAAILYNNAGNMLTF	TRBV19	TRBJ1-5	CASSMRSNQPQHF	1 (3.85%)
Child	C8	TRAV25	TRAJ42	CAGNYGGSQGNLIF	-	-	-	1 (3.85%)
Child	C8	TRAV27	TRAJ37	CAGAWGSSNTGKLIF	TRBV19	TRBJ2-7	CASSIRSSYEQYF	1 (3.85%)
Child	C8	TRAV29/DV5	TRAJ42	CAASAGGGSQGNLIF	TRBV19	TRBJ2-7	CASSIRASYEQYF	1 (3.85%)
Child	C8	TRAV38-1	TRAJ52	CAFMWDAGGTSYGKLTF	TRBV19	TRBJ1-2	CASSIGWYGYTF	1 (3.85%)
Child	C8	TRAV38-2/DV8	TRAJ30	CAYRSRQSNRDDKIIF	TRBV19	TRBJ1-5	CASSMFGGNNQPQHF	1 (3.85%)
Child	C8	TRAV3	TRAJ42	CAVRPLGGSQGNLIF	TRBV19	TRBJ2-7	CASSIRSSYEQYF	1 (3.85%)
Child	C8	TRAV3	TRAJ42	CAVSFGGSQGNLIF	TRBV19	TRBJ2-7	CASSTRASYEQYF	1 (3.85%)
Child	C8	TRAV6	TRAJ27	CALEDTNAGKSTF	TRBV19	TRBJ2-1	CASATFGSSYNEQFF	1 (3.85%)
Child	C8	TRAV6	TRAJ42	CALDKGGGSQGNLIF	TRBV19	TRBJ2-3	CASSLRSTDTQYF	1 (3.85%)
Child	C8	TRAV8-1	TRAJ42	CAVNAGGGSQGNFIF	TRBV19	TRBJ2-7	CASSSRSSYEQYF	1 (3.85%)
Child	C8	TRAV8-2	TRAJ23	CVVTLLYNQGGKLIF	TRBV27	TRBJ1-4	CASSFGMGSEKLFF	1 (3.85%)
Child	C8	TRAV8-3	TRAJ37	CAVGLYGSSNTGKLIF	TRBV27	TRBJ2-3	CASSLLVTDTQYF	1 (3.85%)
Child	C8	TRAV8-6	TRAJ42	CAPSGSQGNLIF	TRBV19	TRBJ2-7	CASSMRSSYEQYF	1 (3.85%)
Child	C8	TRAV9-2	TRAJ4	CALPSGGYNKLIF	TRBV27	TRBJ1-4	CASSFGQGGEKLFF	1 (3.85%)
Child	C8	TRAV27	TRAJ37	CAGGGSSNTGKLIF	TRBV19	TRBJ2-7	CASSIRSSYEQYF			1 (33.33%)
Child	C8	TRAV3	TRAJ42	CAVSPLGGSQGNLIF	TRBV19	TRBJ2-7	CASSIRSSYEQYF			1 (33.33%)
Child	C8	TRAV19	TRAJ48	CALISVSNFGNEKLTF	TRBV19	TRBJ2-1	CASSFLAGPYNEQFF		1 (33.33%)
Child	C8	TRAV8-1	TRAJ42	CAVNEGGGSQGNLIF	TRBV19	TRBJ2-1	CASSLRSSNEQFF		1 (33.33%)
Child	C8	TRAV12-2	TRAJ24	CAVGSTDSWGKLQF	TRBV19	TRBJ1-3	CASSIYAGGGNTIYF				1 (50%)
Child	C8	TRAV19	TRAJ42	CALSESGGSQGNLIF	TRBV19	TRBJ2-7	CASSIRAGGPMEQYF				1 (50%)
Child	C8	TRAV26-2	TRAJ42	CTPGGSQGNLIF	TRBV19	TRBJ2-7	CASSIRSSYEQYF					1 (100%)
							Total	26	3	3	2	1

## Sheet: C9
Age Group	Participant	TRAV	TRAJ	CDR3α	TRBV	TRBJ	CDR3β	Tcm	Tnaive	Tscm	Tem	Temra
Child	C9	-	-	-	TRBV19	TRBJ2-7	CASSIFAGGTEQYF	1 (2.27%)	1 (10%)
Child	C9	-	-	-	TRBV19	TRBJ2-7	CASSIRSSYEQYF	2 (4.55%)		1 (10%)
Child	C9	TRAV21	TRAJ27	CAVPDTNAGKSTF	TRBV19	TRBJ1-4	CASSIRAGNEKLFF	1 (2.27%)			1 (20%)
Child	C9	TRAV27	TRAJ42	CAGAGSQGNLIF	TRBV19	TRBJ2-7	CASSIRSSYEQYF	1 (2.27%)			1 (20%)
Child	C9	-	-	-	TRBV19	TRBJ1-2	CASSIGIYGYTF	1 (2.27%)
Child	C9	-	-	-	TRBV19	TRBJ1-2	CASSIGSYGYTF	1 (2.27%)
Child	C9	-	-	-	TRBV19	TRBJ1-2	CASSIGTHGYTF	1 (2.27%)
Child	C9	-	-	-	TRBV19	TRBJ1-2	CASSIGVYGYTF	1 (2.27%)
Child	C9	-	-	-	TRBV19	TRBJ1-2	CASSMGLYGYTF	1 (2.27%)
Child	C9	-	-	-	TRBV19	TRBJ2-2	CASSLRSTGELFF	1 (2.27%)
Child	C9	-	-	-	TRBV19	TRBJ2-3	CASSLRSADTQYF	1 (2.27%)
Child	C9	-	-	-	TRBV19	TRBJ2-3	CASSSRSTDTQYF	1 (2.27%)
Child	C9	-	-	-	TRBV19	TRBJ2-7	CASSSRSSYEQYF	1 (2.27%)
Child	C9	-	-	-	TRBV19	TRBJ2-7	CASSTRSSYEQYF	1 (2.27%)
Child	C9	TRAV12-2	TRAJ20	CAVTPNDYKLSF	TRBV28	TRBJ1-2	CASRVRDRGRLDYGYTF	1 (2.27%)
Child	C9	TRAV12-2	TRAJ31	CAVRGSYNARLMF	TRBV27	TRBJ2-1	CASSLGFNEQFF	1 (2.27%)
Child	C9	TRAV12-2	TRAJ42	CAVNRNGGSQGNLIF	TRBV19	TRBJ1-5	CASSIYSNQPQHF	1 (2.27%)
Child	C9	TRAV12-2	TRAJ47	CAVTLAEYGNKLVF	TRBV18	TRBJ2-7	CASSLTGTTYEQYF	1 (2.27%)
Child	C9	TRAV12-3	TRAJ52	CAMSENAGGTSYGKLTF	TRBV19	TRBJ1-2	CASSIGLYGYTF	1 (2.27%)
Child	C9	TRAV13-1	TRAJ28	CAPPDSGAGSYQLTF	TRBV19	TRBJ1-1	CASSINGGTNTEAFF	1 (2.27%)
Child	C9	TRAV13-1	TRAJ42	CAASGGGSQGNLIF	TRBV19	TRBJ2-5	CASSIRAQETQYF	1 (2.27%)
Child	C9	TRAV14/DV4	TRAJ21	CAMREGDFNKFYF	TRBV19	TRBJ1-2	CASSILDYGYTF	2 (4.55%)
Child	C9	TRAV22	TRAJ33	CAVSKAHMDSNYQLIW	TRBV19	TRBJ1-1	CASTPTGGNTEAFF	1 (2.27%)
Child	C9	TRAV27	TRAJ30	CAGAGTRDDKIIF	TRBV19	TRBJ2-7	CASSIRSFYEQYF	1 (2.27%)
Child	C9	TRAV27	TRAJ37	CAGADASGNTGKLIF	TRBV19	TRBJ2-7	CASSIRSAYEQYF	1 (2.27%)
Child	C9	TRAV27	TRAJ37	CAGSSGNTGKLIF	TRBV19	TRBJ2-7	CASSIRAAYEQYF	3 (6.82%)
Child	C9	TRAV27	TRAJ42	CAGAGSQGNLIF	TRBV19	TRBJ2-7	CASSTRSSYEQYF	1 (2.27%)
Child	C9	TRAV27	TRAJ42	CAGPGSQGNLIF	TRBV19	TRBJ2-7	CASSIRSSYEQYF	1 (2.27%)
Child	C9	TRAV27	TRAJ42	CAGTFGGSQGNLIF	TRBV19	TRBJ2-7	CASSTRSSYEQYF	1 (2.27%)
Child	C9	TRAV27	TRAJ42	CAGVGGGSQGNLIF	TRBV19	TRBJ2-7	CASSIRSSYEQYF	1 (2.27%)
Child	C9	TRAV38-1	TRAJ52	CAFMRDAGGTSYGKLTF	TRBV19	TRBJ1-2	CASSIGYYGYTF	1 (2.27%)
Child	C9	TRAV38-1	TRAJ52	CAFMTGAGGTSYGKLTF	TRBV19	TRBJ1-2	CASSQGSYGYTF	1 (2.27%)
Child	C9	TRAV38-1	TRAJ52	CAFMTNAGGTSYGKLTF	TRBV19	TRBJ1-2	CASSIGIHGYTF	1 (2.27%)
Child	C9	TRAV38-1	TRAJ52	CAFSLDAGGTSYGKLTF	TRBV19	TRBJ1-2	CASSIGVHGYTF	1 (2.27%)
Child	C9	TRAV38-2/DV8	TRAJ52	CAYSPNAGGTSYGKLTF	TRBV6-9	TRBJ2-2	CASRQWTGGTTGELFF	1 (2.27%)
Child	C9	TRAV41	TRAJ49	CAVRSPNTGNQFYF	TRBV6-5	TRBJ2-1	CASNQGNEQFF	1 (2.27%)
Child	C9	TRAV5	TRAJ42	CAESMGGGSQGNLIF	TRBV19	TRBJ2-3	CASSPRGGDTQYF	1 (2.27%)
Child	C9	TRAV8-1	TRAJ42	CAVNAGGGSQGNLIF	TRBV19	TRBJ2-7	CASSIRASYEQYF	1 (2.27%)
Child	C9	TRAV8-1	TRAJ42	CAVNEGGGSQGNLIF	TRBV19	TRBJ2-7	CASSTRASYEQYF	1 (2.27%)
Child	C9	TRAV8-6	TRAJ42	CAPGGSQGNLIF	TRBV19	TRBJ2-7	CASSIRSGYEQYF	1 (2.27%)
Child	C9	TRAV13-1	TRAJ37	CAPPDGSGNTGKLIF	TRBV19	TRBJ1-1	CASSIRSGAYTEAFF				1 (20%)
Child	C9	TRAV25	TRAJ42	CAGTYGGSQGNLIF	TRBV19	TRBJ2-3	CASSPRSTDTQYF				1 (20%)
Child	C9	TRAV38-2/DV8	TRAJ52	CAYRSENAGGTSYGKLTF	TRBV19	TRBJ1-5	CASSVYSNQPQHF				1 (20%)
Child	C9	-	-	-	TRBV19	TRBJ1-5	CASSTFDTSNQPQHF					1 (25%)
Child	C9	-	-	-	TRBV19	TRBJ2-7	CASSIRSAYEQYF					1 (25%)
Child	C9	TRAV25	TRAJ42	CAGSYGGSQGNLIF	TRBV19	TRBJ2-3	CASSIRSSDTQYF					1 (25%)
Child	C9	TRAV4	TRAJ8	CLVGSGFQKLVF	TRBV9	TRBJ2-2	CASSPEGQSSNTGELFF					1 (25%)
Child	C9	-	-	-	TRBV19	TRBJ1-2	CASSTGLYGYTF		1 (10%)
Child	C9	-	-	-	TRBV19	TRBJ2-7	CASSIAREQYF		1 (10%)
Child	C9	-	-	-	TRBV27	TRBJ2-7	CASSSLVMVAGQPYEQYF		1 (10%)
Child	C9	TRAV12-2	TRAJ45	CGDSGGGADGLTF	TRBV27	TRBJ2-2	CASSFGENTGELFF		1 (10%)
Child	C9	TRAV12-2	TRAJ58	CAVKSRETSGSRLTF	TRBV20-1	TRBJ2-1	CSARDWAVPYNEQFF		1 (10%)
Child	C9	TRAV21	TRAJ16	CAVRGGQKLLF	TRBV13	TRBJ2-7	CASSLSDRATERSYEQYF		1 (10%)
Child	C9	TRAV26-1	TRAJ45	CPLTIVGGGADGLTF	TRBV19	TRBJ1-1	CASSTGGTEAFF		1 (10%)
Child	C9	TRAV35	TRAJ27	CAGFEVNAGKSTF	TRBV19	TRBJ2-7	CASSARSNYEQYF		1 (10%)
Child	C9	TRAV8-3	TRAJ52	CAVGEDAGGTSYGKLTF	TRBV19	TRBJ1-2	CASSTGNYGYTF		1 (10%)
Child	C9	-	-	-	TRBV12-4	TRBJ1-2	CASSLVWQGYGYTF			1 (10%)
Child	C9	-	-	-	TRBV19	TRBJ1-5	CASSILSNQPQHF			1 (10%)
Child	C9	-	-	-	TRBV3-1	TRBJ1-5	CASSQAHRGINQPQHF			1 (10%)
Child	C9	TRAV24	TRAJ33	CAFTLQDSNYQLIW	-	-	-			1 (10%)
Child	C9	TRAV25	TRAJ42	CAGPVGGGSQGNLIF	TRBV19	TRBJ2-3	CASSGRSTDTQYF			1 (10%)
Child	C9	TRAV27	TRAJ37	CAGAPGSGNTGKLIF	TRBV19	TRBJ1-5	CASSIMSNQPQHF			1 (10%)
Child	C9	TRAV38-1	TRAJ52	CAFMTNAGGTSYGKLTF	TRBV19	TRBJ1-2	CASSQGSYGYTF			1 (10%)
Child	C9	TRAV8-3	TRAJ29	CAVAEPPGNTPLVF	TRBV6-6	TRBJ2-5	CASSTFWGTEVEETQYF			1 (10%)
Child	C9	TRAV8-6	TRAJ31	CAVSDPENARLMF	TRBV19	TRBJ2-7	CASSIRSSYEQYF			1 (10%)
							Total	44	10	10	5	4

## Sheet: C10
Age Group	Participant	TRAV	TRAJ	CDR3α	TRBV	TRBJ	CDR3β	Tcm	Tem	Temra	Tscm	Tnaive
Child	C10	-	-	-	TRBV19	TRBJ2-7	CASSIRSSYEQYF	2 (3.23%)	1 (100%)	1 (50%)	1 (25%)
Child	C10	TRAV3	TRAJ42	CAKNEGGGSQGNLIF	TRBV19	TRBJ2-1	CASSFRAGNEQFF	2 (3.23%)			1 (25%)
Child	C10	-	-	-	TRBV19	TRBJ1-2	CASSIGIHGYTF	1 (1.61%)
Child	C10	-	-	-	TRBV19	TRBJ1-2	CASSIGSYGYTF	1 (1.61%)
Child	C10	-	-	-	TRBV19	TRBJ1-2	CASSIGVHGYTF	1 (1.61%)
Child	C10	-	-	-	TRBV19	TRBJ1-2	CASSIGVYGYTF	1 (1.61%)
Child	C10	-	-	-	TRBV19	TRBJ1-2	CASSTGSYGYTF	1 (1.61%)
Child	C10	-	-	-	TRBV19	TRBJ1-5	CASSMYGGQPQHF	1 (1.61%)
Child	C10	-	-	-	TRBV19	TRBJ2-1	CASSIHSGSNNEQFF	1 (1.61%)
Child	C10	-	-	-	TRBV19	TRBJ2-1	CASSYRSSNEQFF	1 (1.61%)
Child	C10	-	-	-	TRBV19	TRBJ2-3	CASSERSTDTQYF	1 (1.61%)
Child	C10	-	-	-	TRBV19	TRBJ2-3	CASSIGRSDADTQYF	1 (1.61%)
Child	C10	-	-	-	TRBV19	TRBJ2-3	CASSSRSTDTQYF	1 (1.61%)
Child	C10	-	-	-	TRBV19	TRBJ2-3	CSSSSRSTDTQYF	1 (1.61%)
Child	C10	-	-	-	TRBV19	TRBJ2-7	CASSSRSSYEQYF	1 (1.61%)
Child	C10	-	-	-	TRBV19	TRBJ2-7	CASSTRSSYEQYF	1 (1.61%)
Child	C10	TRAV10	TRAJ20	CVVGIDNDYKLSF	TRBV23-1	TRBJ1-2	CASSPSFWDMGPYTF	1 (1.61%)
Child	C10	TRAV12-1	TRAJ42	CVVNIGGGSQGNLIF	TRBV19	TRBJ2-3	CASSIRSTDTQYF	1 (1.61%)
Child	C10	TRAV12-2	TRAJ42	CAVNGGGGSQGNLIF	TRBV19	TRBJ1-1	CASSTRSSTEAFF	1 (1.61%)
Child	C10	TRAV12-3	TRAJ42	CAMSGDGGSQGNLIF	-	-	-	1 (1.61%)
Child	C10	TRAV13-1	TRAJ43	CAAPRGNNNNDMRF	TRBV19	TRBJ1-1	CASSAYGGNTEAFF	1 (1.61%)
Child	C10	TRAV13-2	TRAJ42	CAERWGGGSQGNLIF	TRBV19	TRBJ2-5	CASSTRAGETQYF	1 (1.61%)
Child	C10	TRAV14/DV4	TRAJ36	CAMREADQTGANNLFF	TRBV2	TRBJ2-3	CASSDLDRAKGTDTQYF	1 (1.61%)
Child	C10	TRAV17	TRAJ42	CATDGGGGSQGNLIF	TRBV19	TRBJ2-3	CASSTRSTDTQYF	1 (1.61%)
Child	C10	TRAV19	TRAJ29	CALGPELAPLVF	TRBV20-1	TRBJ2-1	CSARDTESRGSYNEQFF	1 (1.61%)
Child	C10	TRAV19	TRAJ6	CALSEAGVEGGSYIPTF	TRBV19	TRBJ1-5	CASSMYGGQPQHF	3 (4.84%)
Child	C10	TRAV21	TRAJ22	CAVEISSGSARQLTF	TRBV19	TRBJ1-5	CASSLRSTQPQHF	1 (1.61%)
Child	C10	TRAV23/DV6	TRAJ26	CAAYGNYGQNFVF	TRBV6-6	TRBJ2-2	CASTAGRGTGELFF	1 (1.61%)
Child	C10	TRAV23/DV6	TRAJ33	CAASMDSNYQLIW	TRBV19	TRBJ2-3	CASSIGRSDADTQYF	1 (1.61%)
Child	C10	TRAV25	TRAJ42	CAGNYGGSQGNLIF	TRBV19	TRBJ2-3	CASSQRSTDTQYF	1 (1.61%)
Child	C10	TRAV27	TRAJ37	CAGAHGSGNTGKLIF	TRBV19	TRBJ2-7	CASSVRSAYEQYF	1 (1.61%)
Child	C10	TRAV27	TRAJ37	CAGGGSSNTGKLIF	TRBV19	TRBJ2-7	CASSIRSSYEQYF	1 (1.61%)
Child	C10	TRAV27	TRAJ37	CAGSSGNTGKLIF	TRBV19	TRBJ2-7	CASSIRSGYEQYF	1 (1.61%)
Child	C10	TRAV27	TRAJ42	CAGAAGGGSQGNLIF	TRBV19	TRBJ2-1	CASSIRSTHEQFF	1 (1.61%)
Child	C10	TRAV27	TRAJ42	CAGAGSQGNLIF	TRBV19	TRBJ2-7	CASSSRSSYEQYF	1 (1.61%)
Child	C10	TRAV27	TRAJ42	CAGDLTLEAYGGSQGNLIF	TRBV19	TRBJ2-7	CASSIRSSYEQYF	1 (1.61%)
Child	C10	TRAV27	TRAJ42	CAGGGSQGNLIF	TRBV19	TRBJ2-7	CASSIRSSYEQYF	8 (12.9%)
Child	C10	TRAV27	TRAJ42	CAGGGSQGNLIF	TRBV19	TRBJ2-7	CASSTRSSYEQYF	1 (1.61%)
Child	C10	TRAV27	TRAJ42	CGGGGSQGNLIF	TRBV19	TRBJ2-7	CASSIRSSYEQYF	1 (1.61%)
Child	C10	TRAV27	TRAJ47	CAASFMEYGNKLVF	TRBV18	TRBJ1-1	CASSQTGLNTEAFF	1 (1.61%)
Child	C10	TRAV38-1	TRAJ52	CAFMKDAGGTSYGKLTF	TRBV19	TRBJ1-2	CASSIGVYGYTF	1 (1.61%)
Child	C10	TRAV38-1	TRAJ52	CAFMKDAGGTSYGKLTF	TRBV19	TRBJ1-2	CASSTGYYGYTF	1 (1.61%)
Child	C10	TRAV38-1	TRAJ52	CAFMKGAGGTSYGKLTF	-	-	-	1 (1.61%)
Child	C10	TRAV38-2/DV8	TRAJ52	CAYTPNAGGTSYGKLTF	TRBV19	TRBJ1-2	CASSVGVYGYTF	1 (1.61%)
Child	C10	TRAV8-1	TRAJ37	CAPLSGNTGKLIF	TRBV19	TRBJ2-7	CASSSRSKYEQYF	1 (1.61%)
Child	C10	TRAV8-2	TRAJ42	CVVWGSQGNLIF	TRBV21-1	TRBJ1-2	CASSKGGRPYYGYTF	1 (1.61%)
Child	C10	TRAV8-3	TRAJ42	CAVGASGGSQGNLIF	TRBV19	TRBJ2-7	CASSKRASVEQYF	1 (1.61%)
Child	C10	TRAV8-6	TRAJ37	CAVTGNTGKLIF	TRBV19	TRBJ2-7	CASSIRSSYEQYF	1 (1.61%)
Child	C10	TRAV8-6	TRAJ42	CAVGGSQGNLIF	TRBV19	TRBJ2-7	CASSIRSSYEQYF	2 (3.23%)
Child	C10	TRAV8-6	TRAJ42	CAVGGSQGNLIF	TRBV19	TRBJ2-7	CASSVRSSYEQYF	1 (1.61%)
Child	C10	TRAV34	TRAJ52	CGADKEGPGGTSYGKLTF	TRBV19	TRBJ2-1	CASSFQPSPYNEQFF			1 (50%)
Child	C10	-	-	-	TRBV19	TRBJ2-1	CASSLRQGLRNEQFF					1 (33.33%)
Child	C10	TRAV30	TRAJ52	CGTEIRAGGTSYGKLTF	TRBV13	TRBJ1-3	CASSFGQGAVGNTIYF					1 (33.33%)
Child	C10	TRAV35	TRAJ52	CAGPPYAGGTSYGKLTF	TRBV19	TRBJ1-1	CASSIYGTGTKGTEAFF					1 (33.33%)
Child	C10	-	-	-	TRBV19	TRBJ2-7	CASSVRSSYEQYF				1 (25%)
Child	C10	TRAV27	TRAJ42	CAGGVSQGNLIF	TRBV19	TRBJ2-7	CASSIRSSYEQYF				1 (25%)
							Total	62	1	2	4	3

[truncated: 26 more sheets: C11, C12, A1, A4, A5, A7, A10, A13, A14, A15, A16, A21, A22, A23, OA1, OA4, OA5, OA8, OA11, OA12 …]
