# Supplementary material for: Central memory T cells with key TCR repertoires and gene expression profiles dominate influenza CD8+ T cell pools across the human lifespan
Source: Proc Natl Acad Sci U S A. 2025 Jul 22;122(30):e2501167122. doi: 10.1073/pnas.2501167122 (PMC12318230; doi:10.1073/pnas.2501167122)
Supplement: Supplementary file 6 — Dataset S05 (XLSX) [file pnas.2501167122.sd05.xlsx]

## Sheet: Dataset S4
Dataset S4 scRNASeq genes
log2_fc	p_value	fdr	cluster	gene	pct_expressed	mean_expression
-0.0146433	0.542182	1	A	DPM1	0.134	0.11
0.00460681	0.645498	1	A	SCYL3	0.042	0.015
-0.0271187	0.0688116	1	A	C1orf112	0.035	0.017
-0.0108179	0.611238	1	A	FUCA2	0.007	0.008
-0.0151545	0.472016	1	A	NFYA	0.021	0.016
0.00421784	0.366477	1	A	NIPAL3	0.113	0.081
3.02759e-05	0.950953	1	A	LAS1L	0.085	0.067
-0.0079787	0.514624	1	A	ENPP4	0.014	0.009
-0.0318393	0.104644	1	A	ANKIB1	0.014	0.001
-0.0052493	0.104324	1	A	CYP51A1	0.028	0.01
-0.0351968	0.340543	1	A	KRIT1	0.063	0.042
-6.25511e-05	0.999948	1	A	RAD52	0.042	0.014
0.0295968	0.284399	1	A	BAD	0.092	0.091
0.00139744	0.855338	1	A	LAP3	0.07	0.071
0.139911	0.153297	1	A	CD99	0.725	0.896
0.113146	0.186761	1	A	MAD1L1	0.225	0.32
-0.0123393	0.673214	1	A	LASP1	0.028	0.007
0.0236492	0.523417	1	A	SNX11	0.042	0.045
-0.0382502	0.176872	1	A	M6PR	0.211	0.248
0.0377791	0.0495141	1	A	ALS2	0.028	0.043
-0.0127705	0.399911	1	A	CASP10	0.007	0.003
0.00231188	0.0512228	1	A	CFLAR	0.254	0.271
-0.00436658	0.315281	1	A	NDUFAF7	0.028	0.034
-0.158262	0.00241813	0.231671	A	RBM5	0.141	0.093
0.0191248	0.239063	1	A	ARF5	0.268	0.374
-0.0114963	0.478703	1	A	SARM1	0.014	0.004
0.0622781	0.227274	1	A	POLDIP2	0.099	0.134
0.0129522	0.919898	1	A	AK2	0.077	0.082
-0.0111759	0.77162	1	A	FKBP4	0.028	0.018
-0.0109883	0.275223	1	A	KDM1A	0.021	0.017
0.022346	0.408174	1	A	RBM6	0.211	0.153
-0.00553244	0.812539	1	A	RECQL	0.113	0.04
0.0329108	0.141381	1	A	VPS50	0.042	0.04
0.0135752	0.251797	1	A	NDUFAB1	0.204	0.258
-0.0143455	0.119696	1	A	SLC25A13	0.042	0.042
-0.00172082	0.829629	1	A	ST7	0.021	0.015
-0.0265956	0.651821	1	A	CDC27	0.056	0.058
0.00666472	0.876575	1	A	DVL2	0.028	0.02
-0.0184394	0.189727	1	A	UPF1	0.007	0.002
0.0340867	0.290514	1	A	SKAP2	0.056	0.055
-0.0444455	0.131579	1	A	SLC25A5	0.289	0.343
0.112963	0.20386	1	A	MCUB	0.423	0.502
-0.052001	0.483208	1	A	POLR2J	0.218	0.159
0.0419364	0.142999	1	A	RPAP3	0.077	0.065
0.00373366	0.35195	1	A	ACSM3	0.014	0.018
-0.0278141	0.691293	1	A	CIAPIN1	0.063	0.069
0.0398202	0.121896	1	A	SPPL2B	0.056	0.049
-0.07722	0.195536	1	A	MSL3	0.113	0.104
-0.0356459	0.177839	1	A	CREBBP	0.07	0.023
-0.0232029	0.494301	1	A	GCFC2	0.021	0.011
0.0566912	0.42125	1	A	WDR54	0.127	0.161
-0.0114927	0.55545	1	A	CROT	0.021	0.01
0.0989723	0.149789	1	A	KMT2E	0.556	0.507
-0.0654356	0.107005	1	A	RHBDD2	0.176	0.205
-0.0102076	0.315308	1	A	IBTK	0.063	0.017
-0.0103573	0.864529	1	A	ZNF195	0.056	0.06
-0.0247264	0.815569	1	A	MYCBP2	0.246	0.149
-0.000704112	0.359436	1	A	FBXL3	0.07	0.027
0.0851586	0.0620412	1	A	ITGAL	0.275	0.197
-0.0101096	0.509817	1	A	PDK2	0.014	0.011
0.00364536	0.68452	1	A	ZFX	0.056	0.039
0.0231476	0.606408	1	A	LAMP2	0.106	0.071
0.0368965	0.267668	1	A	GDE1	0.127	0.113
-0.113486	0.21814	1	A	C19orf60	0.282	0.302
-0.00481809	0.429102	1	A	CRLF1	0.007	0.001
-0.0198317	0.612849	1	A	OSBPL7	0.042	0.026
0.00443719	0.734901	1	A	MAP3K14	0.028	0.017
-0.0271542	0.64272	1	A	AP2B1	0.127	0.067
-0.0304234	0.295408	1	A	ZNF263	0.042	0.024
-0.0625835	0.145174	1	A	RALA	0.077	0.048
0.00631559	0.643736	1	A	KDM7A	0.07	0.019
-0.00685821	0.951551	1	A	AGK	0.07	0.043
-0.00275711	0.0194443	0.809233	A	TTC22	0.028	0.013
-0.0399396	0.33158	1	A	PHTF2	0.07	0.039
0.00345436	0.002607	0.247594	A	FARP2	0.014	0.019
-0.00648085	0.926135	1	A	GGCT	0.035	0.041
-0.0225481	0.416648	1	A	DBF4	0.155	0.076
-0.0148164	0.720864	1	A	IFRD1	0.134	0.102
-0.00346241	0.263125	1	A	COX10	0.07	0.078
-0.0199752	0.0498377	1	A	PAF1	0.042	0.041
0.0171289	0.555605	1	A	VPS41	0.056	0.066
0.0489532	0.134223	1	A	ELAC2	0.077	0.067
-0.00116094	0.462471	1	A	PNPLA4	0.028	0.032
-0.0222255	0.0666058	1	A	CCDC124	0.085	0.106
-0.0375616	0.320441	1	A	CEACAM21	0.056	0.074
0.0483131	0.29013	1	A	PAFAH1B1	0.141	0.122
-0.0333295	0.28835	1	A	KIAA0100	0.028	0.012
-0.128809	0.0859119	1	A	TRAPPC6A	0.148	0.195
0.0083765	0.928915	1	A	MATK	0.077	0.085
0.020674	0.223429	1	A	CD79B	0.042	0.059
-0.0135209	0.519755	1	A	ST7L	0.028	0.023
0.0489853	0.494819	1	A	LUC7L	0.19	0.161
-0.00154227	0.525633	1	A	CACNA2D2	0.007	0
0.00710157	0.725264	1	A	TSR3	0.049	0.045
0.00949146	0.90591	1	A	PIGQ	0.035	0.034
-0.0144611	0.395465	1	A	DNAJC11	0.042	0.036
-0.0537131	0.233698	1	A	MYLIP	0.148	0.064
0.0841734	0.297077	1	A	PSMB1	0.444	0.615
-0.00184873	0.543593	1	A	JARID2	0.063	0.025
-0.0495917	0.134033	1	A	CDK11A	0.148	0.06
-0.0063325	0.911581	1	A	NADK	0.028	0.015
-0.00576206	0.517452	1	A	DLEC1	0.014	0.001
-0.00294181	0.456401	1	A	CYTH3	0.007	0.003
0.0248301	0.754155	1	A	SYPL1	0.12	0.106
0.0244276	0.544334	1	A	CYB561	0.077	0.054
0.00255313	0.288899	1	A	SPAG9	0.106	0.025
0.109771	0.0954409	1	A	SS18L2	0.261	0.282
-0.00171411	0.995177	1	A	CRY1	0.07	0.033
-0.0633758	0.12661	1	A	ST3GAL1	0.282	0.199
0.1539	0.00522842	0.404831	A	IL32	0.986	1.684
-0.00407848	0.720426	1	A	PKD1	0.042	0.003
0.0156612	0.0765264	1	A	MED24	0.035	0.054
-0.0447858	0.133555	1	A	HEATR5B	0.155	0.069
0.0419283	0.778276	1	A	SEC62	0.423	0.41
-0.0262495	0.483995	1	A	RPS20	0.993	1.993
0.0958451	0.227904	1	A	CSDE1	0.507	0.422
-0.0179753	0.309751	1	A	UBE3C	0.021	0.011
0.00440251	0.671263	1	A	REV3L	0.063	0.049
0.00869617	0.360861	1	A	FAM76A	0.042	0.02
-0.0522438	0.76457	1	A	TRAF3IP3	0.401	0.511
-0.0807511	0.105369	1	A	VTA1	0.085	0.058
-0.00960324	0.0469698	1	A	BAZ1B	0.028	0.024
-0.000637969	0.971608	1	A	RANBP9	0.056	0.024
0.00176704	0.486727	1	A	SPRTN	0.049	0.038
-0.051299	0.300409	1	A	DYRK4	0.021	0.027
0.0199319	0.907985	1	A	ZNF207	0.31	0.272
0.0331195	0.864985	1	A	UQCRC1	0.204	0.294
0.0176216	0.74582	1	A	STARD3NL	0.056	0.066
-0.0267081	0.0842589	1	A	NCAPD2	0.007	0
-0.0108251	0.17159	1	A	IFFO1	0.028	0.034
-0.0414109	0.161229	1	A	NISCH	0.063	0.033
0.117483	0.0215435	0.846752	A	IDS	0.359	0.238
-0.0160164	0.64895	1	A	ZNF200	0.021	0.018
0.00539874	0.802259	1	A	LRRC23	0.035	0.02
0.0106908	0.738404	1	A	SCMH1	0.042	0.031
-0.0410632	0.734563	1	A	FYN	0.472	0.479
0.00376935	0.198581	1	A	HIVEP2	0.085	0.037
-0.0120131	0.720943	1	A	ELOA	0.07	0.03
-0.0740245	0.128	1	A	LYPLA2	0.085	0.084
0.0135292	0.436513	1	A	NME1.NME2	0.077	0.014
-0.0226655	0.451042	1	A	APBA3	0.028	0.029
-0.0276937	0.181144	1	A	MKS1	0.007	0.001
-0.00162953	0.017835	0.779746	A	ABHD5	0.014	0.018
0.0174788	0.3505	1	A	AKAP8L	0.028	0.035
-0.00598968	0.749525	1	A	UTP18	0.077	0.065
-0.00976648	0.969545	1	A	RNF216	0.204	0.152
-0.0150548	0.892443	1	A	TTC19	0.12	0.079
-0.0498947	0.418088	1	A	PTBP1	0.176	0.13
0.00589195	0.551207	1	A	LARS2	0.014	0.013
0.0132728	0.26961	1	A	PIK3C2A	0.028	0.017
-0.00495214	0.689431	1	A	WIZ	0.014	0.007
-0.00605829	0.674462	1	A	PPP5C	0.077	0.047
0.0338263	0.252388	1	A	CEP68	0.085	0.061
-0.0125117	0.68387	1	A	TMEM159	0.021	0.018
-0.0683555	0.223169	1	A	ERCC1	0.07	0.058
-0.00372988	0.792131	1	A	MBTPS2	0.021	0.012
-0.0287716	0.104239	1	A	PRICKLE3	0.007	0.001
-0.00451827	0.542229	1	A	ELOVL5	0.204	0.151
0.0318899	0.617293	1	A	CALCOCO1	0.106	0.102
-0.0185786	0.5091	1	A	UBR7	0.028	0.013
-0.0293256	0.0995963	1	A	MAP4K5	0.063	0.029
0.00871757	0.167413	1	A	PSMC4	0.077	0.107
0.0395465	0.254091	1	A	MAN2B2	0.085	0.063
0.0186724	0.894332	1	A	SLC25A39	0.225	0.248
-0.0748542	0.130856	1	A	MVP	0.099	0.092
0.012124	0.0765994	1	A	NUB1	0.176	0.183
0.0012142	0.92592	1	A	PGM3	0.028	0.004
0.0615339	0.502011	1	A	CLK1	0.444	0.434
0.016743	0.497408	1	A	POLR3B	0.035	0.024
-0.00813768	0.65145	1	A	ANGEL1	0.042	0.018
-0.0137094	0.40257	1	A	RNF14	0.021	0.027
0.0157553	0.770632	1	A	DNASE1L1	0.035	0.043
-0.00310334	0.962246	1	A	DDX11	0.035	0.021
-0.0295161	0.399202	1	A	HEBP1	0.014	0.012
-0.0418073	0.524341	1	A	CD6	0.246	0.14
-0.0113249	0.923368	1	A	TACC3	0.099	0.072
-0.0266996	0.276818	1	A	UFL1	0.063	0.023
0.0290459	0.405987	1	A	POLA2	0.042	0.051
0.0127584	0.783597	1	A	ZC3H3	0.049	0.032
0.0127765	0.643917	1	A	CAPN1	0.063	0.076
0.0420782	0.638551	1	A	MDH1	0.239	0.254
-0.0115498	0.414319	1	A	SLC30A9	0.07	0.05
-0.02152	0.267396	1	A	COX15	0.014	0.01
-0.0366048	0.349992	1	A	CCDC88C	0.197	0.06
0.0115521	0.914222	1	A	YAF2	0.077	0.063
0.0213565	0.408544	1	A	ZMYND11	0.063	0.041
-0.0342422	0.199842	1	A	WAS	0.085	0.034
0.00902326	0.96126	1	A	BID	0.085	0.103
0.0456093	0.658198	1	A	MATR3	0.486	0.347
-0.0137886	0.203314	1	A	XYLT2	0.007	0.001
-0.0271799	0.251542	1	A	NUDCD3	0.099	0.049
0.0222231	0.621491	1	A	GLT8D1	0.063	0.086
-0.02088	0.0544685	1	A	SLC38A5	0.021	0.033
-0.016546	0.116847	1	A	RALBP1	0.014	0.01
0.00396663	0.336816	1	A	SLC11A1	0.014	0.007
-0.00256762	0.774685	1	A	AGPS	0.028	0.009
0.00163819	0.836855	1	A	CXorf56	0.035	0.022
0.0116609	0.566129	1	A	TTC27	0.049	0.04
-0.00524204	0.955801	1	A	ZNF582	0.021	0.018
-0.020803	0.967057	1	A	CD74	0.648	0.897
0.0252123	0.101975	1	A	ZRANB1	0.063	0.032
-0.0144976	0.187851	1	A	NCDN	0.014	0.01
-0.0242852	0.318199	1	A	MNAT1	0.077	0.083
0.0511073	0.362024	1	A	RUNX3	0.423	0.202
-0.00582982	0.912146	1	A	MRE11	0.049	0.016
-0.0941188	0.08461	1	A	PLEKHB1	0.077	0.098
-0.0467999	0.0545652	1	A	SERPINB1	0.155	0.174
0.00490275	0.863393	1	A	SPAST	0.028	0.02
0.035481	0.245511	1	A	AQR	0.12	0.072
0.0272412	0.596522	1	A	FHL1	0.056	0.071
0.0398472	0.733266	1	A	RTFDC1	0.19	0.21
-0.0456207	0.546712	1	A	RNF10	0.141	0.121
0.0199808	0.526306	1	A	ZDHHC6	0.12	0.116
-0.0785976	0.391251	1	A	RNH1	0.155	0.185
0.035955	0.417415	1	A	NDUFS1	0.092	0.079
-0.0104414	0.341384	1	A	RB1CC1	0.099	0.039
0.0427313	0.174273	1	A	ERP44	0.218	0.109
-0.019905	0.337105	1	A	ALAS1	0.007	0.004
-0.017616	0.562281	1	A	BIRC3	0.211	0.134
-0.00171851	0.480779	1	A	AKAP11	0.035	0.011
-0.0161418	0.665198	1	A	GLRX2	0.014	0.012
-0.0128106	0.325512	1	A	SNAPC1	0.028	0.001
-0.00309822	0.951024	1	A	DERA	0.021	0.018
-0.0267175	0.815156	1	A	STRAP	0.268	0.215
-0.0467209	0.318225	1	A	DEF6	0.12	0.069
0.00903258	0.736701	1	A	PLEKHO1	0.056	0.032
-0.0116343	0.756231	1	A	GCLM	0.028	0.013
0.00511641	0.930496	1	A	UBR2	0.162	0.094
0.0245231	0.520091	1	A	CCDC28A	0.099	0.1
0.0085001	0.306561	1	A	HSF2	0.063	0.033
0.188917	0.00591788	0.431175	A	PHF20	0.324	0.408
-0.00649176	0.904198	1	A	TYMP	0.042	0.02
-0.0087125	0.809797	1	A	NCAPH2	0.056	0.046
-0.0054271	0.813731	1	A	TOMM34	0.042	0.052
0.0301807	0.2866	1	A	SEC63	0.07	0.079
-0.0229355	0.271489	1	A	KPNA6	0.077	0.019
-0.0888003	0.116216	1	A	VIM	0.613	0.834
0.0403811	0.347423	1	A	FAS	0.099	0.107
-0.118518	0.181886	1	A	RNASET2	0.218	0.245
0.0234628	0.471068	1	A	CD44	0.683	0.716
-0.00222194	0.94185	1	A	AGPAT4	0.028	0.022
0.0364211	0.61295	1	A	SLAMF7	0.092	0.112
0.0161777	0.829038	1	A	BTN3A1	0.19	0.093
0.00911	0.584154	1	A	MIPEP	0.035	0.037
-0.0731	0.154294	1	A	PRKCH	0.218	0.202
-0.0180032	0.829401	1	A	IFNGR1	0.063	0.062
0.0175349	0.0196274	0.809233	A	B4GALT7	0.035	0.039
-0.0627556	0.149159	1	A	SH2D2A	0.099	0.065
0.0116915	0.619707	1	A	VRK2	0.056	0.049
-0.030994	0.657862	1	A	TNFRSF1B	0.099	0.073
0.0440312	0.289914	1	A	VEZT	0.106	0.079
0.0363438	0.152317	1	A	POU2F2	0.134	0.084
0.0070199	0.588465	1	A	BRD9	0.127	0.056
0.0210921	0.760352	1	A	SNX1	0.113	0.096
0.000354722	0.922224	1	A	TBPL1	0.092	0.099
0.0230353	0.369176	1	A	BCLAF1	0.366	0.253
-0.0522647	0.0300737	0.985288	A	SLC39A9	0.028	0.008
-0.0125661	0.119562	1	A	TFB1M	0.056	0.053
-0.0253738	0.164608	1	A	RABEP1	0.113	0.049
0.0221431	0.766907	1	A	NUP160	0.127	0.142
-0.0150197	0.151493	1	A	BAK1	0.028	0.018
0.0844176	0.0600131	1	A	GRN	0.099	0.123
0.0183993	0.286234	1	A	FAM13B	0.085	0.041
-0.00991652	0.343282	1	A	ARHGAP31	0.007	0
0.00174249	0.00763553	0.508935	A	CENPQ	0.007	0.005
-0.0712092	0.0779017	1	A	SARS	0.19	0.216
0.0165501	0.663759	1	A	RANBP3	0.092	0.089
-0.0524272	0.230965	1	A	ARID4A	0.085	0.058
-0.0127877	0.0256147	0.916719	A	TSSC1	0.021	0.036
-0.033544	0.304738	1	A	PNPLA6	0.035	0.029
-0.013364	0.507742	1	A	IFT88	0.021	0.014
-0.0369388	0.264059	1	A	ALG1	0.014	0.009
0.00397378	0.162115	1	A	ZCCHC8	0.028	0.03
0.000753852	0.396346	1	A	ABCF2	0.063	0.078
0.00547672	0.859991	1	A	CHPF2	0.049	0.021
-0.031604	0.399237	1	A	FUT8	0.092	0.034
-0.0122389	0.89373	1	A	UBA6	0.07	0.041
0.101419	0.156395	1	A	PIAS1	0.296	0.277
-0.0134096	0.146618	1	A	SLC4A7	0.106	0.02
-0.0144686	0.631169	1	A	APBA2	0.077	0.073
0.0278142	0.0846351	1	A	MAP2K3	0.077	0.08
0.0229487	0.801614	1	A	TMSB10	1	2.17
0.0109455	0.770323	1	A	ASTE1	0.07	0.063
-0.0894418	0.261246	1	A	RNF19A	0.296	0.234
0.0130509	0.821942	1	A	PEX3	0.063	0.053
0.0364589	0.518533	1	A	GABARAPL2	0.352	0.483
0.0270723	0.501974	1	A	SH3YL1	0.099	0.108
-0.0209246	0.539114	1	A	FAM136A	0.077	0.079
-0.00826606	0.82036	1	A	VCL	0.021	0.007
0.0197778	0.588796	1	A	NSMAF	0.092	0.075
0.0165223	0.123202	1	A	ADSS	0.085	0.047
-0.0492008	0.223169	1	A	RFC1	0.162	0.118
-0.0061766	0.730579	1	A	TBC1D23	0.028	0.002
0.00357307	0.656196	1	A	CUL3	0.134	0.054
-0.0773792	0.0863222	1	A	ZZZ3	0.092	0.06
0.011064	0.131726	1	A	TUBG2	0.035	0.034
0.0391995	0.0613666	1	A	RPL26L1	0.092	0.055
-0.00143929	0.788412	1	A	NSUN2	0.063	0.05
4.26267e-05	0.937771	1	A	FBXO42	0.056	0.024
-0.00251025	0.985529	1	A	MFAP3	0.028	0.019
-0.0186447	0.664102	1	A	MRI1	0.035	0.02
0.00027811	0.251985	1	A	AGA	0.07	0.065
-0.0136139	0.550153	1	A	BOD1L1	0.092	0.023
0.0148341	0.119575	1	A	MAT2B	0.211	0.208
0.0114904	0.545069	1	A	EDC4	0.049	0.04
-0.0190342	0.347953	1	A	CLEC16A	0.021	0.014
-0.0189045	0.330048	1	A	SKIV2L2	0.056	0.014
-0.0177534	0.218041	1	A	ZFYVE16	0.007	0.003
0.00686495	0.852551	1	A	RIPOR1	0.028	0.016
0.0370907	0.276647	1	A	PNKP	0.085	0.09
0.00103559	0.938283	1	A	PHLPP2	0.021	0.004
0.000532509	0.999544	1	A	STAU2	0.056	0.025
-0.0147129	0.290013	1	A	INPP4A	0.042	0.01
0.0104946	0.596351	1	A	PSMA4	0.183	0.25
-0.0246827	0.131768	1	A	LSG1	0.035	0.036
-0.024473	0.0390704	1	A	PARP3	0.014	0.017
-0.0282327	0.489428	1	A	THAP3	0.042	0.022
0.0201919	0.342515	1	A	TDP1	0.085	0.061
-0.000646768	0.890567	1	A	MED17	0.085	0.061
0.00811355	0.885805	1	A	RETSAT	0.028	0.028
0.000740134	0.910057	1	A	CAPG	0.035	0.038
0.0501485	0.52438	1	A	AP2S1	0.183	0.197
-0.0740948	0.0377356	1	A	DCUN1D1	0.07	0.026
-0.0328849	0.0839528	1	A	JADE2	0.042	0.005
-0.0126433	0.911029	1	A	LCP2	0.373	0.192
-0.0134152	1.85251e-17	2.65977e-14	A	CUL7	0.014	0
0.0256741	0.0181743	0.785131	A	CTNNA1	0.028	0.037
-0.0101714	0.804805	1	A	PHKA2	0.021	0.007
0.0921037	0.259391	1	A	HSPA5	0.465	0.407
0.00179122	0.0185591	0.792465	A	GEMIN8	0.014	0.016
-0.0274122	0.813504	1	A	OFD1	0.204	0.17
0.00616329	0.61782	1	A	WDR37	0.099	0.045
-0.0469315	0.274884	1	A	YTHDC2	0.085	0.046
-0.00261738	0.667159	1	A	ATP6V1H	0.077	0.066
0.0245986	0.822368	1	A	POLR2B	0.254	0.172
0.0224235	0.152351	1	A	FAM214A	0.099	0.056
0.0196055	0.358692	1	A	ARAP2	0.162	0.105
-0.0478805	0.554904	1	A	TPR	0.324	0.261
-8.10551e-05	0.98745	1	A	CP	0.014	0
-0.0181911	0.372195	1	A	DTNBP1	0.063	0.043
-0.0031211	0.918658	1	A	C12orf4	0.035	0.021
-0.00701771	0.653404	1	A	SCML1	0.014	0.008
-0.00486196	0.776536	1	A	WWC3	0.042	0.011
-0.0410124	0.399257	1	A	MAP4	0.07	0.045
1.87672e-06	0.170899	1	A	GOPC	0.028	0.013
0.0125159	0.183443	1	A	USP28	0.049	0.036
0.0129162	0.556144	1	A	TSPAN17	0.028	0.019
-0.00870557	0.93828	1	A	NOP16	0.373	0.052
-0.0512319	0.279098	1	A	ZNF800	0.12	0.089
0.0185258	0.723221	1	A	SNX29	0.056	0.053
-0.0179986	0.83776	1	A	MRPS10	0.085	0.068
0.0176076	0.0608139	1	A	RSF1	0.275	0.246
0.0195067	0.660056	1	A	VPS13D	0.085	0.049
-0.0637334	0.417984	1	A	CELF2	0.423	0.237
-0.012098	0.684317	1	A	FAM120A	0.077	0.031
-0.013725	0.756787	1	A	R3HDM1	0.056	0.045
0.00681413	9.86034e-06	0.00240671	A	H6PD	0.021	0.008
-0.0378559	0.292386	1	A	VAMP3	0.049	0.04
0.0107591	0.206107	1	A	PER3	0.056	0.016
-0.0066243	0.454667	1	A	UTS2	0.007	0.008
-0.0120906	0.134016	1	A	RCN1	0.028	0.008
-0.0335568	0.474204	1	A	RFC2	0.021	0.026
0.0485335	0.155446	1	A	ARID1B	0.155	0.089
-0.000744193	0.935909	1	A	CLPTM1L	0.028	0.007
0.0486743	0.0222381	0.859546	A	HEXB	0.113	0.14
0.00430326	0.769481	1	A	PTCD2	0.035	0.021
-0.0125908	0.715805	1	A	JKAMP	0.07	0.076
-0.0258118	0.10179	1	A	DKK3	0.014	0.008
0.0195953	0.599408	1	A	MCUR1	0.049	0.042
-0.0091769	0.364948	1	A	LIMA1	0.014	0.009
0.036169	0.491228	1	A	LETMD1	0.099	0.109
-0.00159971	0.728924	1	A	FAM160A2	0.021	0.007
0.036372	0.776684	1	A	HERPUD1	0.317	0.398
0.000736174	0.29294	1	A	PIK3CB	0.021	0.019
-0.0126752	0.682106	1	A	CYBA	0.507	0.666
-0.0121201	0.496808	1	A	THOC3	0.092	0.072
0.00910077	0.67624	1	A	HEBP2	0.056	0.043
-0.0213331	0.508701	1	A	MPHOSPH9	0.07	0.024
-0.00172529	0.108158	1	A	PLEKHA5	0.007	0.013
0.0726245	0.0943413	1	A	SIKE1	0.113	0.112
0.0106662	0.374114	1	A	RRP12	0.028	0.019
-0.010578	0.00765237	0.508935	A	FNIP2	0.014	0.003
0.0170627	0.544115	1	A	MSMO1	0.042	0.032
0.00389941	0.780465	1	A	TTC17	0.155	0.089
0.00158703	0.957974	1	A	FOXN3	0.169	0.092
0.0313053	0.575813	1	A	AKR7A2	0.099	0.1
-0.0248841	0.332395	1	A	MRTO4	0.028	0.015
-0.0230398	0.80935	1	A	USE1	0.07	0.075
0.0237449	0.489392	1	A	AP5M1	0.092	0.051
-0.00789905	0.934862	1	A	ANAPC4	0.113	0.077
-0.0543674	0.248796	1	A	TRAPPC3	0.049	0.051
-0.0312297	0.598222	1	A	THRAP3	0.232	0.183
0.00798648	0.529753	1	A	PHPT1	0.148	0.18
-0.0122738	0.389555	1	A	LY75	0.035	0.006
-0.0121533	0.975879	1	A	ARID4B	0.387	0.308
-0.0213427	0.612187	1	A	SDCCAG8	0.099	0.111
0.0494151	0.1766	1	A	TBC1D22A	0.085	0.085
0.0367866	0.809857	1	A	SYNE2	0.507	0.387
-0.000878152	0.500902	1	A	FAM168A	0.014	0.004
-0.0111158	0.00308343	0.273674	A	RELT	0.014	0.002
0.00565423	0.735766	1	A	GALC	0.056	0.047
-0.00423643	0.986278	1	A	NOP58	0.401	0.416
0.0129332	0.149828	1	A	SZRD1	0.12	0.103
0.0310476	0.557157	1	A	CUL1	0.169	0.102
-0.00542683	0.560006	1	A	FAM114A2	0.021	0.015
0.0495675	0.277939	1	A	CYFIP2	0.394	0.409
-0.0010773	0.838455	1	A	TAB2	0.183	0.123
0.000913205	0.798719	1	A	GINM1	0.077	0.052
0.0470787	0.165517	1	A	EIF2AK2	0.141	0.118
-0.0953458	0.0578202	1	A	USP36	0.134	0.076
-0.02031	0.727879	1	A	KMT2C	0.204	0.061
-0.00842783	0.0425588	1	A	PUM2	0.162	0.025
0.0447282	0.779584	1	A	MRPL43	0.197	0.289
0.00143462	0.936575	1	A	ITIH4	0.014	0.008
0.0345917	0.507233	1	A	HPF1	0.092	0.09
-0.00975792	0.44293	1	A	ZFR	0.134	0.138
-0.00527493	0.293999	1	A	ZNF280C	0.007	0.005
-0.026093	0.226002	1	A	TRAF1	0.12	0.065
0.00151383	0.455101	1	A	RC3H2	0.063	0.057
0.00709101	0.914548	1	A	TRAF3IP2	0.035	0.022
-0.0139401	0.181509	1	A	SOAT1	0.021	0.013
0.000740349	0.147207	1	A	GDI2	0.155	0.136
0.00501289	0.634656	1	A	PRDM1	0.352	0.217
0.0106584	0.666386	1	A	ATG5	0.127	0.104
-0.017739	0.642762	1	A	PITHD1	0.077	0.074
-0.0173321	0.0503983	1	A	MTA3	0.007	0.012
-0.00849097	0.744258	1	A	ATP11B	0.07	0.012
-0.0116381	0.455117	1	A	SEC61A1	0.155	0.136
0.0593993	0.40896	1	A	PPP1R12A	0.246	0.212
-0.00744179	0.568147	1	A	CROCC	0.014	0.002
0.030819	0.138138	1	A	POLR3E	0.176	0.082
0.0360446	0.0471266	1	A	ATP2B4	0.099	0.08
0.00150686	0.597557	1	A	ZC3H11A	0.141	0.055
0.0232053	0.345005	1	A	RIOK2	0.056	0.053
-0.0123194	0.841454	1	A	YIPF1	0.035	0.036
-0.00501322	0.419854	1	A	NDC1	0.007	0.001
-0.0020116	0.602475	1	A	FLYWCH1	0.028	0.029
-0.011195	0.754526	1	A	UNKL	0.028	0.018
-0.00425594	0.975116	1	A	PARP12	0.07	0.052
-0.00170496	0.0723216	1	A	ALDH18A1	0.035	0.031
-3.90965e-05	0.870726	1	A	TARBP1	0.049	0.025
-0.0265969	0.349533	1	A	MXD1	0.049	0.01
0.0161943	0.789499	1	A	CDK17	0.099	0.053
0.0150291	0.747228	1	A	SLC2A3	0.472	0.508
0.00849622	0.01789	0.779746	A	PSD	0.049	0.015
0.0287299	0.064619	1	A	CTDP1	0.049	0.036
0.0112427	0.218692	1	A	YBX3	0.056	0.066
0.00271216	0.917319	1	A	STYK1	0.014	0.009
0.0216939	0.475463	1	A	WNK1	0.204	0.085
-0.0127675	0.680686	1	A	CCAR1	0.155	0.145
-0.00161961	0.984498	1	A	OGFR	0.028	0.012
-0.0173378	0.555161	1	A	PIGV	0.014	0.012
-0.0752912	0.0613476	1	A	SNRNP40	0.035	0.031
0.0502757	0.41974	1	A	MPC1	0.141	0.151
-0.000386342	0.925286	1	A	ACAA1	0.134	0.118
-0.038571	0.0802995	1	A	HDAC7	0.028	0.013
0.0580457	0.289599	1	A	MRPS35	0.127	0.141
-0.0245707	0.558638	1	A	SFSWAP	0.106	0.055
0.000457099	0.424685	1	A	TNK2	0.063	0.016
-0.0303105	0.259286	1	A	MON2	0.056	0.025
0.0289193	0.736002	1	A	GPBP1	0.296	0.195
-0.064169	0.262529	1	A	CS	0.148	0.108
0.0784019	0.184264	1	A	MRPS24	0.254	0.311
0.0566481	0.0616879	1	A	ELMO2	0.092	0.103
-0.0153827	0.749081	1	A	WAPL	0.106	0.044
-0.0114787	0.340094	1	A	VMP1	0.162	0.145
-0.00567898	0.881817	1	A	APPBP2	0.049	0.023
0.00272538	0.995742	1	A	EIF4B	0.43	0.196
-0.01428	0.340619	1	A	SPHK2	0.007	0
-0.0504966	0.00176244	0.184625	A	RPL18	1	2.166
-0.0202938	0.42687	1	A	CA11	0.014	0.01
-0.00687397	0.964973	1	A	ISOC2	0.028	0.033
0.0214084	0.534412	1	A	U2AF2	0.056	0.039
-0.00652356	0.361451	1	A	EPN1	0.042	0.006
-0.0696252	0.110717	1	A	MED29	0.085	0.054
0.011081	0.232795	1	A	MTMR1	0.028	0.033
-0.0217724	0.199725	1	A	HAGH	0.113	0.108
-1.19231e-05	0.892069	1	A	RNF4	0.19	0.19
0.00340124	0.846487	1	A	CASP8	0.239	0.2
0.0086874	0.834157	1	A	INTS13	0.056	0.039
0.00325906	0.895855	1	A	TM7SF3	0.049	0.052
-0.0432271	0.0431874	1	A	TSPAN32	0.113	0.133
0.0134614	0.845942	1	A	TAF2	0.042	0.04
-0.0132576	0.351706	1	A	HIPK2	0.042	0.005
-0.00328623	0.67147	1	A	TNPO3	0.085	0.058
0.0235258	0.213803	1	A	BORCS8.MEF2B	0.049	0.034
-0.00863306	0.954924	1	A	RFXANK	0.077	0.071
0.00274311	0.545052	1	A	TMEM161A	0.028	0.038
-0.0684001	0.112332	1	A	LPAR2	0.042	0.036
-0.0719239	0.582447	1	A	CTSA	0.275	0.346
-0.0211881	0.773641	1	A	SUGP2	0.07	0.052
0.0116182	0.425158	1	A	SLC12A2	0.035	0.012
-0.201323	0.0246431	0.895183	A	CNN2	0.444	0.48
0.00359704	0.557043	1	A	ABCA7	0.035	0.037
-0.00454777	0.967874	1	A	DDX20	0.028	0.024
-0.00715612	0.32977	1	A	FAR2	0.014	0.019
0.000978835	0.959019	1	A	SBNO2	0.028	0.005
0.0382711	0.238756	1	A	PMS1	0.134	0.074
0.0190441	0.611462	1	A	HMG20B	0.077	0.068
-0.00966312	0.55658	1	A	TAF11	0.099	0.063
-0.0192275	0.615019	1	A	AP3D1	0.056	0.038
-0.0360538	0.108839	1	A	ZNF76	0.077	0.068
0.0217681	0.510448	1	A	NTHL1	0.028	0.036
0.0199524	0.114463	1	A	GNAI3	0.218	0.046
-0.00346274	0.660845	1	A	IPO5	0.049	0.027
0.00580081	0.964978	1	A	OAT	0.085	0.064
-0.00676479	0.762607	1	A	WDR3	0.021	0.015
0.00633461	0.299323	1	A	PKN2	0.12	0.024
-0.0227133	0.477045	1	A	WDR18	0.021	0.014
-0.00937852	0.489071	1	A	TRAM2	0.007	0.002
-0.0608103	0.60416	1	A	DGKA	0.38	0.425
-0.0663559	0.373831	1	A	ANKRD44	0.282	0.185
0.0422459	0.537165	1	A	KARS	0.415	0.41
0.0307798	0.0895133	1	A	ADAT1	0.134	0.1
0.0160654	0.37941	1	A	TBC1D22B	0.028	0.023
-0.025893	0.875034	1	A	NDUFB4	0.317	0.279
0.00254431	0.980998	1	A	SPEN	0.106	0.054
0.0723462	0.382392	1	A	ZC3H15	0.268	0.282
-0.0116863	0.71232	1	A	MAP2K4	0.035	0.019
0.0116146	0.616683	1	A	TMEM206	0.035	0.023
-0.004239	0.669465	1	A	SLK	0.056	0.004
0.0168466	0.748685	1	A	CYB5R4	0.092	0.062
-0.0198444	0.448367	1	A	SEC61A2	0.021	0.011
-0.0113246	0.390407	1	A	PRKCQ	0.218	0.147
-0.0489491	0.238378	1	A	ASB1	0.021	0.021
-0.0802361	0.260195	1	A	FAM107B	0.254	0.196
-0.0288172	0.489821	1	A	TBC1D1	0.042	0.028
0.0130418	0.180526	1	A	CDK13	0.113	0.041
0.0132408	0.750527	1	A	MTHFD2	0.063	0.064
0.000178979	0.951214	1	A	FOXJ2	0.035	0.018
0.0199956	0.71162	1	A	YBX1	0.401	0.127
0.00687299	0.918006	1	A	PPP2R5A	0.056	0.035
-0.0126262	0.347161	1	A	ELAVL1	0.042	0.041
-0.0164762	0.344437	1	A	DIP2B	0.021	0.009
-0.00594451	0.964039	1	A	SMARCD1	0.092	0.046
0.0195493	0.665512	1	A	NFYC	0.099	0.082
-0.117699	0.0380992	1	A	CD84	0.106	0.076
0.0474414	0.429291	1	A	ELOVL1	0.099	0.127
0.0369754	0.509989	1	A	ZNRD1	0.12	0.123
-0.0128047	0.837053	1	A	ZBTB11	0.092	0.037
0.0416208	0.258794	1	A	ATXN3	0.141	0.085
-0.00570812	0.749022	1	A	GOLGA5	0.049	0.043
0.00849331	0.717662	1	A	LRRC40	0.028	0.014
0.0344725	0.276001	1	A	ISOC1	0.07	0.08
0.00572921	0.954184	1	A	TRMT11	0.042	0.034
0.0625959	0.171272	1	A	THUMPD1	0.261	0.192
0.0148432	0.251867	1	A	MSANTD3	0.028	0.019
-0.00312307	0.644912	1	A	ATG2B	0.014	0.001
0.0165862	0.624289	1	A	ARFGEF1	0.12	0.049
-0.0188504	0.277314	1	A	STAG3	0.169	0.008
-0.00600991	0.688927	1	A	FECH	0.028	0.017
0.0441015	0.0897604	1	A	MYO9A	0.063	0.063
-0.0701961	0.103554	1	A	PFKP	0.092	0.093
0.01946	0.910176	1	A	IDI1	0.246	0.214
-0.043569	0.46155	1	A	SP100	0.444	0.417
-0.0041809	0.955965	1	A	KLF6	0.444	0.469
0.0178328	0.296177	1	A	PLPP1	0.042	0.019
0.0301811	0.488817	1	A	TRAM1	0.317	0.217
0.00369631	0.856761	1	A	TNFRSF1A	0.035	0.022
-0.028718	0.801324	1	A	PKM	0.43	0.297
0.0312188	0.153808	1	A	DHX29	0.141	0.101
-0.00675152	0.855257	1	A	DNTTIP2	0.239	0.235
-0.00355478	0.912152	1	A	TP53BP1	0.042	0.006
0.00107573	0.350902	1	A	RRP15	0.077	0.045
0.0327987	0.23662	1	A	RHOA	0.634	0.704
6.30177e-07	0.127181	1	A	DHX8	0.07	0.079
-0.0198706	0.2905	1	A	PMS2P4	0.028	0
0.0207037	0.533375	1	A	IARS2	0.106	0.059
-0.0476544	0.544467	1	A	IDH3G	0.148	0.188
0.00481599	0.870362	1	A	ROCK1	0.155	0.065
0.00678828	0.0257153	0.918973	A	CBFB	0.113	0.033
0.00648216	0.737534	1	A	PDK3	0.063	0.07
-0.0276417	0.122678	1	A	HDAC4	0.035	0.005
0.0462767	0.52519	1	A	RASSF1	0.176	0.171
-0.0204769	0.797755	1	A	IFI35	0.063	0.072
-0.0359681	0.118664	1	A	HEATR6	0.042	0.014
0.076043	0.0472343	1	A	COASY	0.106	0.131
-0.000865327	0.72435	1	A	MEF2A	0.063	0.018
-0.0687807	0.0290124	0.968312	A	OTUD5	0.085	0.022
0.0122917	0.637309	1	A	TFE3	0.028	0.023
0.0251146	0.0577901	1	A	TBC1D25	0.042	0.049
-0.00586517	0.0216608	0.848379	A	ACSL4	0.021	0.002
0.0029111	0.65314	1	A	INPP5A	0.021	0.004
-0.0382477	0.240618	1	A	GPKOW	0.035	0.017
0.0557497	0.000176057	0.028648	A	GRIPAP1	0.07	0.089
0.017749	0.853368	1	A	FTSJ1	0.092	0.098
-0.0155164	0.278659	1	A	ATP11A	0.007	0.001
-0.0234546	0.190303	1	A	POLR1A	0.007	0.001
0.035895	0.567364	1	A	LAPTM4A	0.204	0.167
-0.00682103	0.656969	1	A	TTC7A	0.014	0.006
-0.0259702	0.237758	1	A	IP6K2	0.106	0.114
-0.0539754	0.0158075	0.738258	A	SRBD1	0.042	0.022
0.108395	0.0502708	1	A	KIF2A	0.282	0.246
0.0943244	0.150242	1	A	RASGRP2	0.254	0.232
0.0327226	0.145595	1	A	PSME4	0.155	0.073
-0.0107828	0.704933	1	A	IFT80	0.035	0.013
0.041467	0.512821	1	A	SIRT2	0.106	0.112
-0.00202084	0.305166	1	A	ERLEC1	0.155	0.091
-0.0226287	0.353273	1	A	MAST4	0.042	0.017
0.0250403	0.448045	1	A	NUP133	0.077	0.056
0.00169454	0.836002	1	A	NUCKS1	0.099	0.014
-0.03832	0.101293	1	A	VPS35	0.077	0.055
-0.00481269	0.646651	1	A	DNAJA2	0.162	0.102
-0.00804622	0.401082	1	A	BCL3	0.014	0.007
-0.0509431	0.345727	1	A	KCNAB2	0.113	0.069
0.0543924	0.0961491	1	A	CLEC2D	0.789	0.423
-0.025726	0.519916	1	A	FUNDC1	0.014	0.02
0.0837288	0.257454	1	A	RORA	0.359	0.282
0.0146865	0.867076	1	A	TGFBR3	0.12	0.078
-0.0145599	0.85916	1	A	ATP1B3	0.183	0.222
-0.00654961	0.0880753	1	A	NEDD4	0.014	0.003
0.00126698	0.644711	1	A	PIGB	0.049	0.054
-0.0092929	0.111551	1	A	MAPK6	0.007	0.001
-0.0133135	0.614986	1	A	GNB5	0.085	0.047
0.0272594	0.375183	1	A	RAB27A	0.12	0.068
-0.0278322	0.492984	1	A	HDHD5	0.063	0.052
-0.0832329	0.212876	1	A	UFD1	0.085	0.096
-0.0180607	0.19856	1	A	PHRF1	0.028	0.003
0.0412648	0.137749	1	A	IKBKAP	0.12	0.105
-0.0718194	0.39657	1	A	NUCB2	0.148	0.164
-0.0155576	0.383683	1	A	PFN2	0.007	0.007
0.00404494	0.656151	1	A	DAPP1	0.021	0.015
-0.00418739	0.700709	1	A	SLC44A1	0.028	0.003
0.0293415	0.0107081	0.60222	A	TMEM260	0.042	0.059
0.0118432	0.33214	1	A	SMG6	0.028	0.021
-0.0145285	0.563748	1	A	EXOC5	0.049	0.014
0.00310155	0.772284	1	A	DGCR2	0.035	0.029
-0.0665662	0.132541	1	A	RNF126	0.12	0.079
-0.0171223	0.35936	1	A	MNT	0.021	0.001
-0.00874088	0.758673	1	A	ZXDC	0.035	0.01
0.0746476	0.231077	1	A	JMJD6	0.19	0.206
0.0405545	0.47487	1	A	POLB	0.092	0.112
-0.00925981	0.447482	1	A	WIPI1	0.014	0.015
0.00301788	0.524716	1	A	GBA2	0.056	0.044
-0.0241827	0.594459	1	A	ASNS	0.035	0.031
-0.0388901	0.0892149	1	A	AP3M2	0.12	0.109
0.0430149	0.797418	1	A	PABPC1	0.901	1.082
-0.00678309	0.570284	1	A	TESK2	0.007	0
0.00622669	0.548472	1	A	CFAP20	0.063	0.091
0.00663715	0.508069	1	A	CSNK2A2	0.049	0.022
0.0326405	0.0673603	1	A	EIF2B3	0.063	0.087
0.00967752	0.0538632	1	A	TCOF1	0.035	0.028
0.00987559	0.298172	1	A	CDC42	0.486	0.281
0.0305642	0.441089	1	A	OSBPL3	0.077	0.057
0.00529077	0.951997	1	A	RAD18	0.028	0.022
-0.0347877	0.786239	1	A	ATP2B1	0.261	0.214
-0.0227746	0.650263	1	A	NCK2	0.106	0.055
0.0136458	0.721414	1	A	MAP4K4	0.063	0.046
0.172022	0.161393	1	A	MGAT4A	0.556	0.767
0.0354877	0.511446	1	A	RPL31	1	2.336
-0.0746614	0.247345	1	A	WDR1	0.261	0.243
-0.00876949	0.480412	1	A	SNX13	0.035	0.027
0.0449144	0.126856	1	A	ING3	0.106	0.086
-0.0145931	0.0657817	1	A	VASH1	0.007	0.001
0.00156484	0.804368	1	A	BUD23	0.254	0.325
-0.00707401	0.751931	1	A	SEL1L	0.063	0.019
-0.00180593	0.524372	1	A	TRIP13	0.014	0.001
-0.0487354	0.163485	1	A	ATP6AP1	0.141	0.13
0.00760026	0.771349	1	A	TCF3	0.07	0.044
0.00882201	0.798955	1	A	TRIB2	0.042	0.038
-0.0330389	0.123102	1	A	DAZAP1	0.063	0.018
-0.0354951	0.0784499	1	A	HLTF	0.028	0.018
-0.0531491	0.238566	1	A	FAM50A	0.056	0.036
0.00214637	0.249682	1	A	FAM3A	0.049	0.052
-0.0111158	0.907281	1	A	CPSF1	0.056	0.037
-0.0181742	0.852091	1	A	PDCD2	0.085	0.097
-0.00464613	0.500762	1	A	RDH11	0.106	0.117
0.0025506	0.825278	1	A	PRKACA	0.028	0.013
-0.0418445	0.186814	1	A	ACTN1	0.014	0.013
-0.0141064	0.632717	1	A	ZFYVE26	0.021	0.01
-0.0459827	0.11477	1	A	PTPN18	0.042	0.018
0.000723159	0.85192	1	A	LNX1	0.021	0.002
-0.0151106	0.648856	1	A	ALDH3A2	0.021	0.017
-0.00591011	0.44669	1	A	TFRC	0.085	0.066
-0.0150872	0.384213	1	A	SREBF1	0.049	0.006
-0.0756219	0.0997005	1	A	AFF4	0.07	0.041
-0.00699757	0.0572363	1	A	UBE2D1	0.042	0.018
0.00408908	2.71357e-07	0.000101897	A	MPP5	0.007	0.004
-0.0321873	0.0246191	0.895183	A	SMC1A	0.042	0.027
0.0433465	0.456982	1	A	HSD17B10	0.197	0.252
0.00576265	0.00115617	0.135023	A	MARK2	0.021	0.012
-0.0503592	0.0113536	0.62539	A	CHFR	0.085	0.011
0.0520213	0.257088	1	A	NFATC3	0.19	0.158
-0.00925577	0.833901	1	A	TRNT1	0.063	0.027
0.0756496	0.139334	1	A	ACADVL	0.162	0.218
-0.00474012	0.815276	1	A	STK10	0.225	0.157
-0.00541479	0.39282	1	A	FBXW11	0.099	0.037
-0.063389	0.38962	1	A	ACAP1	0.359	0.392
0.0853455	0.0630019	1	A	DERL2	0.204	0.213
-0.0144725	0.756123	1	A	SIDT1	0.042	0.023
-0.0534196	0.0443157	1	A	NDE1	0.085	0.094
0.0392489	0.607285	1	A	AP1M1	0.155	0.174
-0.0154797	0.640694	1	A	XRCC1	0.035	0.025
-0.000990762	0.979165	1	A	MCM2	0.021	0.014
1.09131e-07	0.896426	1	A	ALPK1	0.021	0
-0.0124942	0.660054	1	A	LLGL2	0.028	0.021
-0.0107846	0.23333	1	A	PDE8A	0.042	0.013
0.066913	0.162103	1	A	SDHA	0.204	0.234
-0.0220848	0.878009	1	A	SMARCE1	0.232	0.218
-0.00670317	0.76514	1	A	GSDMB	0.042	0.036
-0.0402844	0.273267	1	A	KDM5A	0.099	0.056
-0.00140095	0.210764	1	A	MAP3K13	0.056	0.046
-0.0106007	0.938629	1	A	ST6GAL1	0.099	0.064
0.0424116	0.202026	1	A	TBX21	0.077	0.06
0.0196293	0.415244	1	A	VDAC1P1	0.134	0.051
-0.0271726	0.228162	1	A	PICALM	0.035	0.017
-0.00127592	0.555533	1	A	NSF	0.042	0.022
-0.0134118	0.694881	1	A	CLASP1	0.056	0.02
0.0533498	0.353885	1	A	MRPS34	0.134	0.156
-0.0658682	0.0671349	1	A	CLNS1A	0.127	0.171
-0.00227862	0.792585	1	A	EED	0.063	0.05
-0.0324632	0.657784	1	A	TSG101	0.092	0.115
-0.0127869	0.490352	1	A	NCBP3	0.085	0.026
0.0088471	0.864621	1	A	ATP2A3	0.092	0.038
0.00766076	0.797061	1	A	BCS1L	0.063	0.071
-0.0827852	0.000164274	0.0272762	A	DPP8	0.092	0.055
-0.017639	0.560011	1	A	SLC24A1	0.028	0.01
0.0351238	0.474612	1	A	LMAN1	0.12	0.092
-0.0415152	0.379718	1	A	HACD3	0.07	0.047
-0.0225915	0.682922	1	A	IPCEF1	0.162	0.111
0.00827783	0.768466	1	A	ZZEF1	0.07	0.036
-0.070992	0.607288	1	A	ENO1	0.648	0.922
0.0823303	0.263405	1	A	MYDGF	0.211	0.237
-0.0242887	0.181104	1	A	TUBE1	0.049	0.024
-0.0562322	0.127228	1	A	TXK	0.211	0.182
0.017433	0.813975	1	A	ACTR6	0.092	0.089
0.020402	0.311281	1	A	TIPIN	0.077	0.026
0.00300143	0.700545	1	A	SRI	0.303	0.405
-0.00309148	0.964105	1	A	EIF4G3	0.028	0.01
0.000999133	0.407139	1	A	NUP37	0.021	0.031
-0.0175732	0.050937	1	A	TTC38	0.049	0.036
0.00111208	0.296626	1	A	ACAT1	0.049	0.05
-0.0306004	0.746194	1	A	ZNF638	0.127	0.092
-0.0256992	0.258697	1	A	SLC25A40	0.007	0.004
-0.0128871	0.866646	1	A	TIMM21	0.028	0.036
-0.0050518	0.571088	1	A	VPS9D1	0.028	0.014
-0.0309856	0.207918	1	A	ZNF37A	0.014	0.007
-0.0273527	0.609898	1	A	MARK3	0.049	0.045
-0.0101236	0.796014	1	A	SLC25A3	0.366	0.499
0.00851433	0.60827	1	A	FNDC3B	0.056	0.023
0.0618966	0.0171098	0.767678	A	FOSL2	0.169	0.09
0.015458	0.594254	1	A	FRYL	0.134	0.143
0.0129925	0.619146	1	A	TMEM131	0.063	0.027
-0.016301	0.425091	1	A	ACTB	1	2.232
0.0195506	0.422428	1	A	DLG1	0.113	0.053
-0.113096	0.176636	1	A	RAB7A	0.296	0.316
0.0515369	0.169394	1	A	BCAP29	0.099	0.088
0.0326944	0.091504	1	A	SEC31B	0.042	0.038
0.00340698	0.675999	1	A	SART3	0.07	0.059
0.164813	0.139059	1	A	ARHGAP15	0.683	1.109
0.0693992	0.380612	1	A	EXOSC7	0.148	0.197
-0.039842	0.00852158	0.543067	A	KIFAP3	0.085	0.042
-0.0573429	0.094191	1	A	MKRN2	0.07	0.039
0.00939601	0.454646	1	A	MCM6	0.07	0.045
0.0114899	0.919656	1	A	REXO2	0.113	0.124
-0.0461969	0.39216	1	A	RBM7	0.113	0.07
-0.0520361	0.0132751	0.672239	A	BAZ2A	0.141	0.034
-0.0128081	0.215362	1	A	PTPN23	0.021	0.002
-0.0149298	0.513908	1	A	MLH1	0.028	0.027
0.018565	0.635976	1	A	UNG	0.042	0.041
-0.018454	0.182212	1	A	KLHL20	0.035	0.033
0.00230523	0.000375553	0.0532936	A	SLC46A1	0.007	0.01
0.00727662	0.0626666	1	A	ANKRD13A	0.042	0.048
0.106826	0.00775066	0.511292	A	TPD52	0.12	0.139
-0.00388187	0.798404	1	A	PAG1	0.296	0.091
-0.0186979	0.0834388	1	A	GPATCH1	0.014	0.017
-0.0937655	0.304433	1	A	ICAM3	0.408	0.391
0.0379403	0.306304	1	A	NT5C2	0.106	0.074
-0.0127237	0.604278	1	A	MBNL3	0.042	0.025
-0.0205007	0.323684	1	A	XAB2	0.085	0.021
-0.123463	0.0465672	1	A	ARHGEF1	0.423	0.258
-0.00560806	0.983362	1	A	STXBP2	0.134	0.113
-0.00991321	0.393931	1	A	MAP2K7	0.007	0
-0.0271392	0.0851517	1	A	DGKD	0.021	0.02
0.0165885	0.481568	1	A	TOP2B	0.127	0.079
0.00497391	0.0492701	1	A	TM9SF3	0.106	0.03
0.006052	0.275383	1	A	NFKB2	0.042	0.019
-0.0436715	0.167274	1	A	PPP1R12B	0.007	0.009
0.0679773	0.0686152	1	A	DNAJC10	0.113	0.105
-0.0259729	0.61936	1	A	GTF3C1	0.056	0.041
-0.0561536	0.046248	1	A	IL4R	0.07	0.027
-0.0206143	0.189311	1	A	USP33	0.155	0.096
-0.0328309	0.618186	1	A	SNRPA	0.148	0.166
-0.0837545	0.0600499	1	A	EXOSC5	0.035	0.033
0.00495907	0.96109	1	A	DYNC1I2	0.127	0.051
-0.0098643	0.966138	1	A	APBB1IP	0.211	0.178
-0.0175665	0.137967	1	A	LRCH4	0.106	0.104
0.0426107	0.144282	1	A	FAM76B	0.07	0.058
0.0399218	0.0829596	1	A	SIRT6	0.042	0.057
-0.129242	0.0669348	1	A	CAPZB	0.444	0.439
-0.0209973	0.582671	1	A	GPR137B	0.014	0.014
0.0275864	0.44819	1	A	JADE1	0.085	0.064
0.0320236	0.0461267	1	A	UBE2A	0.07	0.058
-0.0102624	0.26384	1	A	FGFR1	0.014	0.013
0.0539285	0.421683	1	A	CST7	0.31	0.424
0.00920397	0.77003	1	A	PIAS2	0.049	0.021
-0.0511427	0.154103	1	A	ARAF	0.049	0.039
-0.0376628	0.125908	1	A	MCCC1	0.014	0.017
0.0360837	0.584036	1	A	UBE2K	0.113	0.111
-0.016751	0.406703	1	A	PIK3C3	0.056	0.021
0.00562799	0.831003	1	A	N4BP2	0.056	0.031
0.012314	0.474041	1	A	TIGAR	0.042	0.021
0.0242467	0.644642	1	A	TULP3	0.049	0.055
-0.00251917	0.983264	1	A	SYNJ2	0.035	0.02
-0.0301414	0.834607	1	A	PPP2R5C	0.514	0.43
0.0335581	0.332252	1	A	PMS2P1	0.127	0.092
-0.0130938	0.461663	1	A	GNB1	0.106	0.053
-0.0227281	0.509284	1	A	MLLT10	0.085	0.036
-0.0101334	0.919165	1	A	ZCWPW1	0.042	0.032
0.00051657	0.770775	1	A	P2RY10	0.183	0.214
0.0784367	0.334776	1	A	ITM2A	0.261	0.321
0.0269684	0.760321	1	A	NRDC	0.176	0.149
0.0223759	0.21641	1	A	VDAC3	0.162	0.218
-0.0754258	0.248217	1	A	PCM1	0.225	0.146
0.00158686	0.697397	1	A	TNRC6C	0.063	0.012
0.0275884	0.635224	1	A	CBFA2T2	0.077	0.068
0.0135631	0.526395	1	A	ITCH	0.106	0.044
0.0166907	0.743038	1	A	SDF4	0.141	0.093
-0.00690118	0.923339	1	A	TOLLIP	0.035	0.025
-0.0174093	0.748283	1	A	UBE2D4	0.028	0.023
0.00510277	0.914381	1	A	THOC1	0.099	0.069
0.0115561	0.204025	1	A	XRCC5	0.338	0.371
-0.100026	0.00791237	0.515	A	SP140	0.056	0.029
-0.0407971	0.171045	1	A	MKNK1	0.028	0.035
-0.0048166	0.559492	1	A	REXO1	0.007	0.007
0.0342139	0.258034	1	A	SAR1A	0.338	0.116
-0.0377364	0.451775	1	A	CDC14A	0.183	0.094
0.0139169	0.386066	1	A	SENP1	0.07	0.042
-0.0627284	0.481519	1	A	FDFT1	0.169	0.196
-0.0291644	0.542956	1	A	PAFAH1B3	0.056	0.053
-0.074813	0.170731	1	A	KIF22	0.063	0.067
0.0510581	6.88977e-05	0.0134532	A	PGM1	0.056	0.081
-0.0109549	0.545815	1	A	DDX1	0.148	0.088
-0.0153927	0.412706	1	A	DNM2	0.085	0.039
-0.0264912	0.00292779	0.263696	A	EPB41L2	0.007	0.001
-0.00863156	0.831819	1	A	STX7	0.014	0.014
0.00819879	0.940548	1	A	RABL2B	0.085	0.052
-0.0255053	0.549112	1	A	KEAP1	0.035	0.036
0.0150434	0.00587763	0.429525	A	DDX43	0.021	0.023
-0.0267195	0.508788	1	A	SLC35C2	0.056	0.055
-0.0056687	0.168065	1	A	CRYBG3	0.007	0
-0.00379017	0.123919	1	A	RFX3	0.106	0.113
-0.0335059	0.114983	1	A	RIF1	0.12	0.021
-0.00626571	0.629418	1	A	RAB21	0.035	0.007
-0.0420026	0.484686	1	A	SMARCA2	0.134	0.083
-0.0274893	0.630476	1	A	SESN1	0.077	0.052
-0.0175596	0.497868	1	A	MID2	0.007	0.008
-0.000737846	0.824175	1	A	SRCAP	0.113	0.033
0.0230605	0.729508	1	A	PUM3	0.127	0.094
-0.0454146	0.248837	1	A	CNOT4	0.085	0.042
0.00710177	0.895374	1	A	PSEN1	0.042	0.033
0.0108085	0.569846	1	A	CPOX	0.042	0.011
0.189951	0.0965211	1	A	CLDND1	0.577	0.832
0.0641679	0.548034	1	A	HSP90AA1	0.775	0.821
-0.0152505	0.4169	1	A	RBL1	0.056	0.019
0.00226275	0.825164	1	A	DLGAP4	0.085	0.052
-0.0096672	0.380508	1	A	NDC80	0.035	0.011
0.00183984	0.655554	1	A	RSBN1	0.282	0.099
-0.0468468	0.175157	1	A	TCF7	0.507	0.384
0.0442533	0.064779	1	A	OSTM1	0.134	0.068
0.0681021	0.244522	1	A	PCNP	0.317	0.226
-0.022424	0.199422	1	A	EXD2	0.007	0
-0.00277278	0.558022	1	A	ARG2	0.028	0.001
-0.0572496	0.616595	1	A	PTPRC	0.831	0.86
0.030528	0.272248	1	A	UBA5	0.063	0.07
0.132609	0.117453	1	A	STK17B	0.817	0.759
0.00339069	0.908161	1	A	CDC14B	0.028	0.008
-0.00460974	0.473868	1	A	ZNF510	0.014	0.012
-0.00963728	0.889161	1	A	ZNF506	0.099	0.056
0.0013785	0.0678481	1	A	JMJD4	0.035	0.048
0.00799635	0.110177	1	A	DUSP12	0.106	0.147
-0.0603729	0.209737	1	A	KIAA0141	0.085	0.054
-0.0359992	0.410903	1	A	HSPB11	0.092	0.069
-0.00224058	0.979527	1	A	WDR70	0.113	0.114
-0.0222435	0.829219	1	A	FYB	0.746	0.762
-0.0129858	0.759129	1	A	STRADB	0.035	0.029
0.052159	0.551868	1	A	BZW1	0.408	0.341
-0.0212532	0.328221	1	A	C1QTNF3	0.007	0.001
-0.0199981	0.286376	1	A	ME2	0.035	0.012
0.00852716	0.673665	1	A	C5orf22	0.063	0.037
-0.0247019	0.112768	1	A	CCNT2	0.085	0.034
-0.00553078	0.736869	1	A	FAM135A	0.014	0.004
-0.015589	0.853259	1	A	TRAF5	0.077	0.047
0.109001	0.0343029	1	A	MRPL22	0.19	0.226
-0.00951783	0.377296	1	A	GEMIN5	0.007	0.006
5.88306e-05	0.338767	1	A	NFE2L1	0.021	0.011
-0.000885672	0.940517	1	A	GSK3B	0.063	0.036
-0.00837706	0.839816	1	A	ERC1	0.021	0.011
-0.0682057	0.00948674	0.577438	A	XPO1	0.056	0.041
0.0269982	0.823287	1	A	RNF13	0.12	0.137
-0.0126027	0.134992	1	A	PALB2	0.007	0.003
-0.0108873	0.683185	1	A	DOPEY1	0.028	0.009
-0.0035246	0.980936	1	A	LYRM2	0.106	0.103
-0.0217225	0.584781	1	A	BCKDHB	0.021	0.019
0.00990106	0.141659	1	A	KAT6A	0.183	0.063
0.00720254	0.669245	1	A	ZCCHC6	0.07	0.046
-0.0081784	0.0498703	1	A	ULK2	0.028	0.006
-0.028727	0.0793498	1	A	TNPO1	0.021	0.004
0.0235108	0.0582938	1	A	P2RX5	0.056	0.052
0.0245723	0.638569	1	A	ITGAE	0.092	0.119
-0.0110912	0.464962	1	A	DIS3	0.056	0.014
-0.0124207	0.642889	1	A	PIBF1	0.063	0.038
-0.00130873	0.288728	1	A	TDRD3	0.007	0.001
-0.00848655	0.474572	1	A	NUFIP1	0.028	0.003
-0.0206495	0.229553	1	A	PDS5B	0.07	0.008
0.0366438	0.0186053	0.792465	A	OXCT1	0.085	0.069
-0.00923845	0.860036	1	A	RRAGB	0.014	0.01
-0.0335646	0.643682	1	A	CYLD	0.261	0.127
-0.061052	0.143251	1	A	SLC27A5	0.021	0.025
-0.0401676	0.190632	1	A	ZNF671	0.014	0.011
0.017703	0.548166	1	A	ZNF586	0.077	0.064
-0.0246967	0.00886887	0.552616	A	ZNF446	0.007	0.001
-0.00342708	0.985179	1	A	ZNF264	0.042	0.032
-0.0992661	0.2864	1	A	RPS5	0.937	1.842
-0.0275889	0.652791	1	A	YTHDC1	0.246	0.149
0.0443151	0.111272	1	A	CHMP2B	0.12	0.122
-0.0304684	0.403039	1	A	SMAP2	0.204	0.154
0.00955965	0.97386	1	A	PPIE	0.169	0.164
-0.0114231	0.354044	1	A	ZMPSTE24	0.035	0.02
-0.058458	0.128745	1	A	STARD7	0.113	0.057
0.00149166	0.450855	1	A	NOA1	0.042	0.029
0.000257231	0.988629	1	A	REST	0.148	0.115
0.00172483	0.855138	1	A	SSH1	0.035	0.006
0.0794474	0.48752	1	A	GSTP1	0.303	0.386
-0.00926345	0.831373	1	A	APLP2	0.049	0.056
-0.00226568	0.804307	1	A	FAM234B	0.021	0.013
-0.00503679	0.984298	1	A	WBP11	0.268	0.131
0.028941	0.65775	1	A	EIF3I	0.197	0.235
0.0222309	0.109051	1	A	TXLNA	0.063	0.029
0.0265891	0.112816	1	A	NCOA1	0.113	0.044
-0.0103906	0.786085	1	A	AGBL5	0.028	0.013
-0.0182487	0.413435	1	A	RAB10	0.049	0.045
-0.00543705	0.979945	1	A	HADHA	0.176	0.142
0.0280675	0.490638	1	A	CD59	0.092	0.136
0.0853859	0.328757	1	A	CD82	0.197	0.249
0.080155	0.160241	1	A	ATRX	0.31	0.222
0.00566012	0.965281	1	A	AK6	0.049	0.06
0.0183496	0.390102	1	A	MYNN	0.113	0.052
-0.0020566	0.767433	1	A	SCAMP1	0.035	0.029
-0.0012303	0.638034	1	A	PREP	0.021	0.009
-0.014324	0.653266	1	A	SEH1L	0.035	0.014
-0.00222658	0.445324	1	A	WDR47	0.007	0.006
0.0247687	0.50897	1	A	WDFY1	0.085	0.053
0.0162565	0.134709	1	A	SLC25A24	0.085	0.022
-0.0245886	0.554468	1	A	MAP3K4	0.042	0.026
0.04748	0.0594809	1	A	ABCB1	0.106	0.066
0.0143283	0.710693	1	A	AKR1B1	0.204	0.244
-0.00702438	0.984253	1	A	CPNE3	0.106	0.108
0.00770353	0.822426	1	A	RRN3	0.085	0.025
-0.0147608	0.681291	1	A	MTIF2	0.028	0.018
-0.0235042	0.695418	1	A	DDHD2	0.063	0.044
-0.00856314	0.236858	1	A	EPS15	0.148	0.037
-0.0202635	0.463223	1	A	CHERP	0.035	0.014
0.0843863	0.0138733	0.687118	A	ATG16L1	0.162	0.136
-0.0117715	0.208161	1	A	USP40	0.042	0.028
0.00465679	0.583154	1	A	DNAJA1	0.197	0.145
0.0209112	0.603697	1	A	B4GALT1	0.232	0.076
-0.0498415	0.072161	1	A	CHMP5	0.056	0.052
-0.040274	0.200634	1	A	NFX1	0.063	0.027
-0.0109394	0.887356	1	A	DIMT1	0.134	0.093
-0.0194828	0.159734	1	A	IPO11	0.021	0.002
-0.0111447	0.833469	1	A	EIF2AK1	0.113	0.086
-4.66755e-05	0.0470084	1	A	SNX10	0.035	0.043
-0.0171996	0.204672	1	A	SEPHS1	0.007	0.006
-0.0866733	0.0480185	1	A	MRPL28	0.021	0.024
0.0445004	0.523423	1	A	RBM22	0.169	0.163
0.0588855	0.535661	1	A	TMED2	0.359	0.311
-0.0340563	0.12189	1	A	ERO1B	0.042	0.01
-0.0830553	0.176416	1	A	ZFAND6	0.113	0.099
-0.0143564	0.125041	1	A	TXLNG	0.07	0.042
-0.0482443	0.239226	1	A	HUWE1	0.127	0.069
0.00312245	0.029481	0.974682	A	ZW10	0.014	0.015
-0.00236616	0.8756	1	A	ALG9	0.049	0.03
0.00015722	0.992467	1	A	ACOX3	0.021	0.022
-0.0599915	0.00549488	0.412674	A	PPP1R15A	0.141	0.129
0.0493643	0.621223	1	A	FTL	0.979	1.958
0.0255347	0.216381	1	A	SRRT	0.127	0.152
-0.0134859	0.309732	1	A	BAX	0.042	0.02
-0.00287483	0.426295	1	A	NLK	0.007	0
-0.000953844	0.481018	1	A	PIGS	0.099	0.069
-0.00394846	0.357515	1	A	ATXN7L3	0.014	0.01
-0.059546	0.00561204	0.416348	A	PGS1	0.035	0.017
0.00445517	0.6935	1	A	PSMC5	0.338	0.401
0.0131976	0.6181	1	A	UIMC1	0.063	0.059
0.0708578	0.185377	1	A	OGFOD1	0.113	0.143
-0.019855	0.480162	1	A	SH3BP2	0.028	0.015
0.0146662	3.56133e-08	1.81094e-05	A	NOP14	0.035	0.031
-0.0472068	0.332265	1	A	ADD1	0.106	0.091
-0.00670947	0.772905	1	A	TXNDC16	0.028	0.01
-0.0396886	0.784852	1	A	C14orf166	0.225	0.239
0.0108041	0.335869	1	A	NID2	0.021	0.011
-0.00652955	0.788404	1	A	GMCL1	0.056	0.017
-0.0683217	0.149321	1	A	SF3B2	0.239	0.161
-0.0291667	0.799357	1	A	GNAS	0.387	0.352
-0.0310634	0.478646	1	A	DNM1L	0.063	0.039
-0.0894245	0.0160856	0.743595	A	ERGIC2	0.049	0.046
-0.00348896	0.781435	1	A	CASS4	0.056	0.013
-0.0219034	0.353432	1	A	AAMDC	0.014	0.022
0.00190991	0.00532137	0.405888	A	RFX2	0.007	0.005
0.00247566	0.982555	1	A	METTL2A	0.042	0.02
-0.0318472	0.0952405	1	A	ALG6	0.021	0.005
-0.0119173	0.477779	1	A	CNOT3	0.035	0.004
0.0671715	0.426113	1	A	PTPN4	0.296	0.255
-0.0233498	0.714827	1	A	DDX18	0.366	0.144
-0.0153007	0.206267	1	A	KHSRP	0.021	0.001
-0.0197335	0.524349	1	A	EDEM2	0.092	0.058
-0.00128564	0.997971	1	A	PDRG1	0.028	0.025
0.0172651	0.513326	1	A	DOCK9	0.063	0.04
0.00570687	0.938259	1	A	ANKRD10	0.254	0.161
-0.0140396	0.779115	1	A	TGDS	0.035	0.022
-0.0176825	0.354893	1	A	C3orf18	0.021	0.016
0.00809631	0.135398	1	A	COQ9	0.035	0.043
-0.0246204	0.0643774	1	A	KIF9	0.007	0
-0.028953	0.3533	1	A	CRLS1	0.035	0.017
0.00584543	0.652876	1	A	PPP1R13B	0.021	0.019
0.00200155	0.478007	1	A	ATRN	0.028	0.018
0.0792183	0.0275395	0.94865	A	FKBP1A	0.31	0.326
-0.0236673	0.761858	1	A	NSFL1C	0.092	0.083
0.000784066	0.984179	1	A	C20orf194	0.063	0.01
-0.00234842	0.707606	1	A	ZNF343	0.014	0.014
0.00208988	0.871824	1	A	MAVS	0.042	0.008
0.0257989	0.695158	1	A	XRN2	0.218	0.148
-0.00285947	0.992895	1	A	KIZ	0.056	0.048
0.0421578	0.346277	1	A	DYNLL1	0.169	0.225
0.00758539	0.91534	1	A	SNX5	0.134	0.091
0.0259615	0.723514	1	A	RPL6	0.979	1.28
-0.0911434	0.0431051	1	A	SIRPG	0.106	0.123
0.0430487	0.515529	1	A	MAPKAPK5	0.134	0.116
-0.0251423	0.34049	1	A	P2RX7	0.014	0.007
0.0197061	0.658648	1	A	ESF1	0.113	0.06
-0.0429959	0.286859	1	A	ANAPC5	0.225	0.238
-0.0149867	0.40869	1	A	SLC23A2	0.007	0.004
-0.017167	0.0201681	0.816478	A	SLC8B1	0.042	0.02
-0.0575137	0.486752	1	A	TMEM230	0.254	0.269
-0.00616411	0.67159	1	A	KDM2B	0.042	0.032
0.0554894	0.0943081	1	A	TASP1	0.077	0.093
0.0155021	0.0999893	1	A	OAS1	0.028	0.037
0.0039267	0.119951	1	A	GCN1	0.042	0.023
-0.0698597	0.195651	1	A	RPLP0	0.972	1.638
0.0356063	0.546606	1	A	PXN	0.239	0.153
0.0155075	0.64357	1	A	KIF16B	0.042	0.027
0.0159361	0.522246	1	A	TRMT6	0.07	0.05
0.040634	0.835742	1	A	PEBP1	0.359	0.423
-0.0369774	0.158129	1	A	BRAP	0.028	0.014
-0.011092	0.655613	1	A	ERP29	0.331	0.4
0.0326691	0.137484	1	A	FUS	0.338	0.167
-0.0448332	0.551567	1	A	IGBP1	0.141	0.168
-0.0929126	0.274718	1	A	FXYD5	0.775	1.203
-0.00891796	0.737751	1	A	ZNF302	0.077	0.034
-0.0102251	0.816318	1	A	GRAMD1A	0.042	0.021
-0.0215828	0.287081	1	A	CDIP1	0.028	0.013
-0.0820171	0.159544	1	A	GANAB	0.127	0.095
-0.0213727	0.3593	1	A	GMIP	0.07	0.024
-0.0313551	0.160942	1	A	RBM41	0.021	0.022
0.0561241	0.2356	1	A	LAG3	0.148	0.112
0.0319584	0.867485	1	A	MLF2	0.268	0.304
-0.0860997	0.397351	1	A	DDX24	0.373	0.355
-0.0464329	0.291721	1	A	ZBTB25	0.141	0.052
-0.0458695	0.439129	1	A	NECAP1	0.099	0.08
0.00673811	0.981585	1	A	ARHGAP4	0.183	0.15
-0.00598881	0.144337	1	A	DHX32	0.056	0.01
0.00780968	0.746185	1	A	GPATCH2L	0.056	0.03
-0.0474094	0.0412313	1	A	LTBP4	0.042	0.012
-0.0150379	0.790854	1	A	BLVRB	0.021	0.024
0.0249499	0.726694	1	A	SPTLC1	0.113	0.098
0.0892927	0.0849406	1	A	PAPOLA	0.254	0.245
-0.0147502	0.225062	1	A	CCNK	0.099	0.045
-0.00943108	0.453282	1	A	PCBP4	0.007	0.001
-0.0671914	0.193768	1	A	RGS1	0.092	0.112
-0.0869416	0.0106906	0.60222	A	YPEL3	0.063	0.075
-0.0549056	0.186125	1	A	MRPS33	0.042	0.041
0.0698225	0.59114	1	A	NDUFB2	0.43	0.555
-0.067109	0.106961	1	A	NUDC	0.204	0.207
-0.0228115	0.709027	1	A	MAEA	0.092	0.083
-0.0193816	0.26271	1	A	STRN4	0.007	0.004
0.0300994	0.638117	1	A	MUL1	0.092	0.102
-0.000354246	0.601715	1	A	TFAP4	0.007	0.001
-0.00987393	0.305786	1	A	PDCD7	0.035	0.005
-0.00657947	0.252576	1	A	SPG21	0.077	0.107
0.0195892	0.114744	1	A	DNAJB11	0.063	0.071
0.0157627	0.704741	1	A	FLT3LG	0.472	0.427
0.00336103	1.63078e-05	0.0037551	A	RAB11FIP3	0.007	0.004
-0.0468582	0.249419	1	A	GNPTG	0.134	0.12
-0.0261851	0.170415	1	A	ZNF268	0.014	0.008
0.00110688	0.895125	1	A	GOLGA3	0.056	0.011
-0.00937068	0.591952	1	A	PABPC4	0.085	0.048
-0.0442167	0.000202735	0.0323421	A	MCOLN1	0.014	0.005
0.00476801	0.300416	1	A	USP48	0.12	0.074
0.00838874	0.388306	1	A	EFNB1	0.014	0.017
-0.0136073	0.272535	1	A	PDPR	0.049	0.015
-0.0354877	0.144709	1	A	AARS	0.021	0.006
0.0328027	0.486716	1	A	GLG1	0.246	0.164
0.0155577	0.575595	1	A	TNRC6A	0.162	0.112
-0.000635338	0.770153	1	A	PLEKHG2	0.028	0.021
-0.00830517	0.776709	1	A	EXOC1	0.063	0.027
0.00964325	0.797291	1	A	RBM27	0.155	0.022
-0.0614691	0.412138	1	A	OSBPL8	0.162	0.123
0.0072774	0.570967	1	A	PUS7	0.014	0.012
-0.00754599	0.646556	1	A	LAMB1	0.021	0.012
0.00577865	0.18732	1	A	DLD	0.092	0.082
0.00674422	0.868547	1	A	WDR7	0.042	0.015
0.0362661	0.104939	1	A	TXNL1	0.12	0.101
-0.0182357	0.814415	1	A	CMTM6	0.197	0.15
-0.00538867	0.335012	1	A	ITGA6	0.085	0.027
-0.0149294	0.353938	1	A	FH	0.028	0.032
0.00162082	0.738953	1	A	SEL1L3	0.077	0.031
-0.00501336	0.224341	1	A	CDV3	0.169	0.051
-0.0151405	0.826954	1	A	ALKBH5	0.113	0.061
-0.0592209	0.0818048	1	A	NLRP1	0.148	0.047
-0.0193918	0.131561	1	A	SPAG7	0.148	0.177
0.0282085	0.00621649	0.444962	A	ZC3HC1	0.028	0.046
0.0198323	0.527669	1	A	TMEM101	0.049	0.051
-0.0521127	0.544762	1	A	PSME1	0.782	1.054
-0.0251799	0.775692	1	A	PPP2R3C	0.099	0.09
0.0385011	0.449424	1	A	HAUS4	0.056	0.072
0.0578818	0.119301	1	A	OSGEP	0.127	0.119
-0.00345637	0.351267	1	A	RNF31	0.014	0.011
0.00867394	0.88062	1	A	SCFD1	0.162	0.138
0.0329011	0.121559	1	A	G2E3	0.085	0.038
0.00814322	0.907192	1	A	HECTD1	0.162	0.15
0.0137461	0.972069	1	A	HNRNPC	0.704	0.753
0.003969	0.682611	1	A	SUPT16H	0.113	0.091
-0.083453	0.0841214	1	A	TOX4	0.127	0.062
-0.00321244	0.925828	1	A	GEMIN2	0.035	0.026
0.0169573	0.562344	1	A	TINF2	0.12	0.138
0.0289886	0.277286	1	A	TRPM7	0.113	0.05
0.00177444	0.887259	1	A	WDR76	0.021	0.008
-0.0201598	0.881435	1	A	SNAP23	0.134	0.107
-0.0472598	0.714332	1	A	EZR	0.507	0.427
-0.0417969	0.599285	1	A	MYL6	0.81	1.349
0.00452237	0.895202	1	A	AGO1	0.049	0.02
-0.0140413	0.58036	1	A	RFFL	0.056	0.038
-0.00573769	0.911015	1	A	UNC13D	0.085	0.069
-0.0258291	0.460616	1	A	MFSD11	0.085	0.043
-0.0148224	0.538819	1	A	GPATCH2	0.028	0.011
-0.0234425	0.36936	1	A	NUP50	0.063	0.02
-0.107561	0.0362705	1	A	COMT	0.077	0.069
0.00186413	0.106451	1	A	ADA2	0.07	0.055
0.00335422	0.0605254	1	A	AC016026.1	0.014	0.005
0.0331712	0.605871	1	A	ECHDC1	0.106	0.116
0.0396334	0.346004	1	A	LRRFIP2	0.085	0.076
0.0349738	0.199323	1	A	SEC22C	0.077	0.083
-0.0425253	0.0987202	1	A	HDAC6	0.007	0.005
-0.0168878	0.647991	1	A	UPRT	0.014	0.019
-0.00872945	0.716035	1	A	CDC23	0.042	0.016
0.0239382	0.120986	1	A	AAAS	0.056	0.081
0.00363416	0.896247	1	A	CBX5	0.12	0.061
-0.0200115	0.261256	1	A	SUCO	0.035	0.019
-0.04269	0.0163884	0.746285	A	MAP3K1	0.085	0.018
0.00912597	0.842354	1	A	DHPS	0.12	0.133
-0.0387096	0.00745742	0.500057	A	HOOK2	0.641	0.018
0.0499586	0.146629	1	A	ARCN1	0.19	0.114
0.00230713	0.848208	1	A	TMEM38B	0.042	0.029
-0.0209596	0.556736	1	A	PSMD5	0.049	0.024
-0.0149304	0.80059	1	A	NUP188	0.085	0.032
0.0135126	0.703282	1	A	CRAT	0.042	0.036
-0.0337527	0.231396	1	A	SH2D3C	0.028	0.026
-0.0323437	0.271409	1	A	NANS	0.021	0.013
-0.0355174	0.197552	1	A	CWF19L1	0.056	0.039
-0.014626	0.720078	1	A	BTAF1	0.176	0.055
-0.0436065	0.371892	1	A	IKZF5	0.169	0.072
0.0174542	0.669121	1	A	WAC	0.225	0.125
0.0633597	0.0217239	0.848379	A	CREM	0.275	0.27
-0.0115971	0.807577	1	A	NUBP2	0.141	0.157
-0.0369871	0.299523	1	A	HIVEP1	0.035	0.021
-0.00091574	0.811627	1	A	FKBP5	0.176	0.077
-0.0085442	0.119399	1	A	SRPK1	0.042	0.045
-0.0165112	0.389728	1	A	BRPF3	0.007	0
0.065994	0.167983	1	A	MRPS18A	0.113	0.122
0.0167742	0.694079	1	A	TMEM14A	0.056	0.042
-0.0134836	0.545251	1	A	HSP90AB1	0.613	0.662
0.000876257	0.851257	1	A	CDC5L	0.12	0.037
-0.000399651	0.973209	1	A	ITPR3	0.042	0.003
-0.010921	0.08863	1	A	ZNF184	0.007	0
0.00434311	0.802728	1	A	SIRT1	0.021	0.007
-0.0966128	0.13238	1	A	HNRNPH3	0.218	0.159
-0.0033041	0.458179	1	A	IFT74	0.028	0.032
-0.00400025	0.871857	1	A	JAK2	0.035	0.01
0.00806035	0.841414	1	A	IL12RB1	0.042	0.029
0.00143295	0.875931	1	A	ABL1	0.021	0.02
0.00711365	0.546397	1	A	SH3GLB1	0.169	0.111
-0.0215474	0.196779	1	A	CDC7	0.007	0.005
-0.00502124	0.839427	1	A	PCSK5	0.021	0.005
-0.0248477	0.27258	1	A	TMED1	0.021	0.033
-0.0747487	0.37935	1	A	ABLIM1	0.331	0.283
-0.0106159	0.398758	1	A	ERMP1	0.007	0.004
0.00783488	0.0780328	1	A	RAB18	0.162	0.152
-0.0186201	0.48831	1	A	HSD17B7P2	0.028	0.01
0.0449678	0.0162456	0.74377	A	WASHC2A	0.106	0.075
0.0123876	0.761791	1	A	MAST3	0.07	0.039
-0.00845236	0.478049	1	A	MZF1	0.028	0.029
-0.00061681	0.67257	1	A	OCEL1	0.035	0.037
-0.029362	0.22997	1	A	MYO9B	0.085	0.031
0.00503976	0.809243	1	A	KCNK6	0.014	0.009
-0.0085299	0.506452	1	A	CATSPERG	0.007	0
0.0321514	0.429234	1	A	PSMD8	0.246	0.333
0.00589836	0.252435	1	A	SETD1A	0.028	0.008
0.0125787	0.463978	1	A	BCL7C	0.063	0.023
-0.181032	0.0498299	1	A	CIRBP	0.486	0.559
-0.0469875	0.593654	1	A	ATP5D	0.268	0.305
-0.122425	0.173106	1	A	HNRNPM	0.324	0.306
-0.0207721	0.236472	1	A	2002-03-01	0.007	0.01
-0.0585196	0.700439	1	A	NDUFB7	0.282	0.354
0.00526228	0.452866	1	A	TECR	0.331	0.367
-0.0716981	0.121025	1	A	TIMM13	0.085	0.058
-0.0141531	0.405536	1	A	CDC34	0.007	0.005
0.0178487	0.661788	1	A	MTAP	0.049	0.048
-0.0916976	0.319714	1	A	POLR2E	0.197	0.228
-0.0191213	0.0492004	1	A	POLRMT	0.042	0.023
-0.0181672	0.531071	1	A	RASSF7	0.07	0.061
0.00115991	0.951229	1	A	GADD45B	0.261	0.25
-0.00425095	0.0130025	0.665333	A	MKNK2	0.092	0.029
-0.0675329	0.0939175	1	A	TRMT2A	0.021	0.025
0.117552	0.0941541	1	A	RANBP1	0.204	0.268
-0.00775523	0.843661	1	A	ZDHHC8	0.021	0.009
-0.0126248	0.616401	1	A	KLHL22	0.014	0.007
-0.0692935	0.191786	1	A	MED15	0.211	0.146
0.000594612	0.995221	1	A	SNAP29	0.042	0.03
-0.00832963	0.864191	1	A	CRKL	0.035	0.012
0.00145123	0.882349	1	A	LZTR1	0.028	0.022
-0.0481384	0.229221	1	A	SMARCB1	0.106	0.061
-0.0212619	0.149165	1	A	BCL2L13	0.028	0.019
0.0317375	0.658432	1	A	DDT	0.211	0.213
-0.00687507	0.501937	1	A	OSM	0.07	0.057
-0.00528291	0.90674	1	A	CABIN1	0.092	0.042
-0.0415418	0.54982	1	A	TBC1D10A	0.092	0.08
-0.0230533	0.271703	1	A	SF3A1	0.19	0.099
0.00864832	0.642226	1	A	SEC14L2	0.042	0.016
-0.00740383	0.543327	1	A	SPECC1L	0.014	0.008
-0.0330802	0.379593	1	A	PPIL2	0.042	0.026
0.00337687	0.169653	1	A	SNRPD3	0.169	0.204
0.00558376	0.46499	1	A	PES1	0.035	0.043
0.0174034	0.438623	1	A	MAPK1	0.099	0.032
0.00154827	0.719154	1	A	PPM1F	0.021	0.009
-0.00658646	0.324992	1	A	SLC35E4	0.007	0
-0.0424695	0.2112	1	A	TOP3B	0.035	0.021
-0.00482723	0.140481	1	A	CYTH4	0.106	0.06
-0.0506191	0.134894	1	A	DGCR14	0.007	0.006
-0.0111243	0.940674	1	A	CRYBB2P1	0.063	0.068
-0.121583	0.127438	1	A	MFNG	0.204	0.236
-0.00151263	0.370999	1	A	LRP5L	0.007	0.012
-0.0228824	0.260261	1	A	SLC25A1	0.063	0.088
0.0151988	0.890411	1	A	GGA1	0.155	0.112
-0.00488101	0.607909	1	A	SH3BP1	0.056	0.015
0.201486	0.0104997	0.596469	A	LGALS1	0.239	0.376
0.0201173	0.215046	1	A	HPS4	0.077	0.075
-0.00506622	0.965296	1	A	PIK3IP1	0.627	0.739
-0.0026032	0.275537	1	A	PATZ1	0.007	0.002
-0.00815431	0.796235	1	A	TRIOBP	0.035	0.015
0.0377261	0.20204	1	A	TFIP11	0.07	0.062
-0.0369207	0.171635	1	A	ANKRD54	0.028	0.033
-0.00446116	0.877299	1	A	EIF3L	0.563	0.781
0.0576134	0.737404	1	A	SNU13	0.437	0.553
0.0964146	0.209684	1	A	POLR2F	0.239	0.305
0.01172	0.807818	1	A	DEPDC5	0.028	0.028
-0.0266745	0.206482	1	A	PICK1	0.014	0.002
-0.0309074	0.211733	1	A	CENPM	0.007	0.01
-0.0604608	0.345453	1	A	DDX17	0.303	0.211
0.00470913	0.256826	1	A	TCF20	0.021	0.008
-0.0197976	0.527011	1	A	CBY1	0.021	0.022
0.0106968	0.347064	1	A	TOMM22	0.204	0.23
-0.0244181	0.736756	1	A	XBP1	0.324	0.361
0.039021	0.552511	1	A	RTCB	0.106	0.12
-0.00605915	0.76101	1	A	JOSD1	0.085	0.061
-0.0655545	0.119162	1	A	FBXO7	0.197	0.129
-0.0131305	0.125319	1	A	GTPBP1	0.035	0.004
0.0254152	0.142073	1	A	POLDIP3	0.063	0.076
0.00589816	0.807007	1	A	PPP6R2	0.127	0.04
-0.00823657	0.720287	1	A	SBF1	0.077	0.051
-0.0130601	0.926175	1	A	SUN2	0.239	0.111
-0.0339009	0.38917	1	A	CYB5R3	0.099	0.076
0.0036344	0.811365	1	A	LMF2	0.085	0.061
-0.00813672	0.697058	1	A	PACSIN2	0.014	0.004
-0.0188677	0.357754	1	A	TTLL1	0.021	0.026
-0.00866032	0.666101	1	A	AP1B1	0.07	0.043
0.0427778	0.21143	1	A	HMGXB4	0.07	0.069
-0.0391976	0.181931	1	A	TOM1	0.028	0.029
0.00459339	0.684738	1	A	NEFH	0.028	0.008
0.0326955	0.537944	1	A	CHKB	0.113	0.121
0.0284125	0.628523	1	A	THOC5	0.056	0.068
-0.0568978	0.0642656	1	A	MCM5	0.021	0.014
-0.0490361	0.391298	1	A	ARSA	0.085	0.08
0.0583331	0.552832	1	A	TSPO	0.387	0.548
0.00593379	0.851081	1	A	CBX7	0.049	0.023
-0.0119311	0.638911	1	A	PDGFB	0.007	0.006
-8.57581e-11	0.944695	1	A	CABP7	0.049	0
-0.0551169	0.0110687	0.615409	A	RPL3	1	2.275
0.00332724	0.33364	1	A	ZMAT5	0.049	0.078
0.0305586	0.659537	1	A	ASCC2	0.141	0.147
0.0150281	0.14553	1	A	MTMR3	0.042	0.049
-0.00392037	0.989319	1	A	MIEF1	0.063	0.05
0.0204885	0.333039	1	A	APOL1	0.035	0.042
-0.0399109	0.412377	1	A	MYH9	0.324	0.185
-0.000336439	0.649363	1	A	CACNA1I	0.07	0.008
0.0442362	0.404117	1	A	SAMM50	0.106	0.124
-0.0128071	0.281355	1	A	TXN2	0.176	0.166
-0.00869219	0.0936703	1	A	GRAP2	0.085	0.113
0.010308	0.989006	1	A	EIF3D	0.394	0.465
-0.0758246	0.364264	1	A	TNRC6B	0.331	0.193
-0.0665724	0.197532	1	A	SGSM3	0.085	0.083
0.0144829	0.807755	1	A	IFT27	0.049	0.043
-0.012989	0.0329052	1	A	SLC25A17	0.007	0.016
-0.0485674	0.121975	1	A	FAM118A	0.056	0.029
-0.0630901	0.0693728	1	A	ST13	0.317	0.112
-0.0749935	0.0108185	0.604253	A	IL2RB	0.282	0.151
0.04367	0.179966	1	A	RBX1	0.225	0.198
-0.0358014	0.173248	1	A	EP300	0.077	0.016
0.00526454	0.978229	1	A	L3MBTL2	0.063	0.047
-0.00211776	0.799299	1	A	RANGAP1	0.049	0.032
-0.0090778	0.15679	1	A	ZC3H7B	0.007	0
-0.0164404	0.829766	1	A	PHF5A	0.056	0.062
0.00523923	0.923258	1	A	ACO2	0.092	0.098
-0.00260379	0.845696	1	A	POLR3H	0.035	0.03
-0.0517739	0.120776	1	A	TRMU	0.049	0.05
-0.0442777	0.489405	1	A	PMM1	0.056	0.065
-0.0260032	0.134917	1	A	DESI1	0.021	0.017
0.00909529	0.717839	1	A	CERK	0.077	0.047
0.001371	0.356773	1	A	BRD1	0.063	0.035
0.0112946	0.658983	1	A	ZBED4	0.049	0.022
-0.0159194	0.536292	1	A	HDAC10	0.056	0.025
0.00384511	0.378761	1	A	ABHD4	0.028	0.028
-0.00164401	0.646212	1	A	KHNYN	0.028	0.013
0.096616	0.116246	1	A	FKBP3	0.211	0.225
-0.112351	0.0524309	1	A	SDR39U1	0.106	0.105
0.166436	0.00206314	0.208087	A	GZMH	0.12	0.197
0.164798	0.00431012	0.34868	A	GZMB	0.12	0.214
0.00549608	0.0525008	1	A	RBM23	0.077	0.088
0.0287403	0.260336	1	A	PRMT5	0.07	0.065
-0.0130881	0.778137	1	A	VCPKMT	0.049	0.029
0.010519	0.761737	1	A	SOS2	0.042	0.022
0.0326009	0.105653	1	A	CDKL1	0.028	0.035
0.00487598	0.940299	1	A	NIN	0.077	0.024
-0.00667231	0.945877	1	A	PSMC6	0.12	0.071
0.0168648	0.645741	1	A	DDHD1	0.127	0.059
0.0132533	0.243181	1	A	CNIH1	0.127	0.139
0.0314715	0.592238	1	A	CGRRF1	0.162	0.155
0.0392667	0.407098	1	A	ATP6V1D	0.07	0.071
0.0200111	0.596052	1	A	PIGH	0.077	0.074
-0.0361517	0.821502	1	A	PSMA3	0.197	0.221
-0.0124874	0.920264	1	A	VTI1B	0.127	0.116
-0.0116441	0.653584	1	A	TIMM9	0.106	0.108
-0.00559674	0.917768	1	A	GSTZ1	0.014	0.013
-0.016133	0.596927	1	A	KIAA0586	0.049	0.02
-0.00379829	0.154626	1	A	TMED8	0.007	0.005
-0.0478566	0.477065	1	A	AHSA1	0.085	0.087
0.00600435	0.69594	1	A	DAAM1	0.028	0.02
0.00362012	0.943298	1	A	SPTLC2	0.035	0.021
-0.0187745	0.659601	1	A	RIN3	0.134	0.047
-0.041653	0.576548	1	A	SNW1	0.197	0.204
-0.00536403	0.66265	1	A	ITPK1	0.035	0.019
-0.0232809	0.329661	1	A	DHRS7	0.275	0.346
0.0591314	0.0501225	1	A	PPM1A	0.134	0.088
-0.01231	0.0113239	0.62539	A	CEP128	0.028	0.014
-0.0341211	0.225783	1	A	ERH	0.07	0.032
-0.0108993	0.740282	1	A	HIF1A	0.197	0.103
0.0227706	0.299447	1	A	SUSD6	0.106	0.041
-0.11119	0.349051	1	A	SRSF5	0.634	0.713
-0.0791272	0.5341	1	A	EIF5	0.345	0.461
-0.0199402	0.19418	1	A	DICER1	0.042	0.016
-0.0127093	0.460547	1	A	ZFYVE21	0.014	0.021
-0.0173357	0.351624	1	A	MTHFD1	0.035	0.043
0.0211002	0.689988	1	A	ZC3H14	0.092	0.092
0.00540879	0.878362	1	A	PCNX1	0.211	0.103
-0.0113787	0.247212	1	A	GSKIP	0.063	0.042
-0.0276309	0.774619	1	A	VRK1	0.085	0.088
-0.00678438	0.824245	1	A	PSMC1	0.162	0.033
-0.0165185	0.233517	1	A	RPS6KA5	0.049	0.022
-0.000458829	0.56058	1	A	PPP4R3A	0.092	0.072
-0.044254	2.28047e-05	0.00506017	A	C14orf93	0.007	0
-0.0278284	0.057155	1	A	PSMB5	0.049	0.056
-0.00906472	0.706812	1	A	YY1	0.113	0.083
-0.00156563	0.664739	1	A	ACIN1	0.106	0.06
-0.0482434	0.108393	1	A	CCNB1IP1	0.07	0.053
0.0196195	0.232195	1	A	TRIP11	0.141	0.086
-0.143631	0.0556812	1	A	APEX1	0.169	0.201
0.0115868	0.666847	1	A	PABPN1	0.092	0.044
-0.0251527	0.700043	1	A	ARHGAP5	0.07	0.05
-0.0080217	0.649626	1	A	CINP	0.035	0.051
-0.0291128	0.710242	1	A	SRP54	0.092	0.079
0.0136783	0.492652	1	A	CHD8	0.063	0.047
0.00922883	0.0225555	0.864353	A	PCK2	0.014	0.021
-0.0280999	0.118298	1	A	KIAA0391	0.077	0.071
-0.0116009	0.804764	1	A	DCAF11	0.07	0.054
0.146911	0.070888	1	A	PSMA6	0.317	0.413
0.0658271	0.344714	1	A	NFKBIA	0.683	0.964
0.0134922	0.395049	1	A	EMC9	0.035	0.045
-0.0113133	0.876098	1	A	PSME2	0.486	0.734
-0.029326	0.44356	1	A	TM9SF1	0.021	0.024
-0.00849685	0.80791	1	A	SEC23A	0.063	0.042
-0.00489302	0.819657	1	A	GMPR2	0.085	0.128
0.0471749	0.624227	1	A	PNN	0.282	0.263
0.0164667	0.856755	1	A	RABGGTA	0.092	0.084
4.13821e-05	0.822184	1	A	PLTP	0.035	0.001
-0.0541485	0.141239	1	A	PCIF1	0.204	0.21
-0.0376819	0.315522	1	A	GSS	0.07	0.067
-0.0157255	0.500265	1	A	TRPC4AP	0.106	0.049
0.0145332	0.803254	1	A	ABHD12	0.056	0.046
-0.0484617	0.0433514	1	A	UQCC1	0.056	0.02
0.00198176	0.771982	1	A	ZMYND8	0.12	0.074
-0.0187046	0.774525	1	A	IFT52	0.035	0.036
-0.0184853	0.616623	1	A	NDRG3	0.035	0.019
-0.0661799	0.0482934	1	A	SLA2	0.042	0.023
0.100954	0.184305	1	A	C20orf24	0.225	0.289
-0.0115774	0.697177	1	A	NFATC2	0.077	0.023
-0.0208827	0.241164	1	A	PABPC1L	0.007	0.009
-0.0680779	0.0518138	1	A	STK4	0.514	0.462
0.000283431	0.267992	1	A	ADNP	0.134	0.032
0.0361797	0.615583	1	A	PFDN4	0.169	0.156
-0.0439727	0.116225	1	A	CSTF1	0.063	0.048
0.00205731	0.693568	1	A	TPD52L2	0.063	0.055
0.0122121	0.707098	1	A	DNAJC5	0.07	0.044
0.0257983	0.236919	1	A	NELFCD	0.169	0.158
-0.0256342	0.38892	1	A	PRPF6	0.148	0.087
0.0222785	0.534229	1	A	PRELID3B	0.211	0.12
-0.0210987	0.350641	1	A	MTG2	0.007	0.005
-0.0180695	0.75839	1	A	PSMA7	0.408	0.523
-0.000996637	0.973742	1	A	DIDO1	0.07	0.038
-0.00621837	0.24589	1	A	GID8	0.028	0.014
-0.00516872	0.23901	1	A	ARFGAP1	0.021	0.02
-0.014189	0.406959	1	A	GMEB2	0.014	0.006
-0.0345412	0.23666	1	A	C20orf27	0.056	0.041
-0.0642497	0.147068	1	A	CDC25B	0.176	0.081
-0.00758432	0.00679359	0.465781	A	ISM1	0.007	0
-0.00133358	0.998321	1	A	RNF24	0.035	0.03
-0.0605457	0.0713093	1	A	ARFRP1	0.063	0.039
0.00984477	0.840803	1	A	NDUFAF5	0.028	0.027
-0.00606538	0.946651	1	A	RASSF2	0.035	0.024
0.00554833	0.811155	1	A	CSNK2A1	0.085	0.029
-0.0107865	0.860456	1	A	CDS2	0.261	0.273
-0.0533903	0.133272	1	A	HM13	0.07	0.066
-0.0173951	0.805115	1	A	SEC23B	0.077	0.05
0.00564123	0.500756	1	A	TM9SF4	0.063	0.036
0.00421914	0.495799	1	A	TLDC2	0.07	0.008
-0.017812	0.479775	1	A	CRNKL1	0.063	0.02
-0.00809627	0.109663	1	A	SAMHD1	0.204	0.113
-0.0105381	0.243981	1	A	KIF3B	0.007	0.003
0.0037739	0.505296	1	A	NOP56	0.141	0.19
-0.011807	0.680409	1	A	MANBAL	0.028	0.024
-0.0560065	0.391982	1	A	IDH3B	0.204	0.202
0.0288181	0.669325	1	A	MAPRE1	0.169	0.125
-0.00110378	0.026838	0.939141	A	CDK5RAP1	0.113	0.087
0.00139292	0.91393	1	A	SNTA1	0.014	0.005
0.0160806	0.283897	1	A	TTI1	0.035	0.033
-0.00157469	0.851754	1	A	RPRD1B	0.028	0.023
0.0340806	0.138607	1	A	PXMP4	0.056	0.054
-0.0202575	0.240233	1	A	ACTR5	0.021	0.005
-0.0210812	0.762549	1	A	AHCY	0.056	0.063
-0.0166926	0.17456	1	A	PPP1R16B	0.042	0.004
-0.0161222	0.490828	1	A	DHX35	0.042	0.011
-0.0193264	0.25225	1	A	DNTTIP1	0.049	0.032
-0.00851134	0.516012	1	A	MAP1LC3A	0.007	0.002
-0.0971962	0.031283	1	A	ACOT8	0.014	0.02
0.0488213	0.28127	1	A	APMAP	0.204	0.202
0.0281549	0.201599	1	A	ADNP2	0.056	0.038
0.0164355	0.803039	1	A	RBFA	0.056	0.055
0.0157944	0.173902	1	A	USP14	0.063	0.042
-0.029622	0.176303	1	A	VAPA	0.211	0.237
0.00416917	0.899367	1	A	METTL4	0.063	0.041
-0.0275662	0.296775	1	A	LPIN2	0.12	0.095
-0.00734254	0.673223	1	A	SMCHD1	0.451	0.278
0.152327	0.0336768	1	A	MYL12A	0.958	1.581
-0.0105273	0.519579	1	A	CEP192	0.035	0.024
-0.0959138	0.0932273	1	A	RNMT	0.225	0.18
0.00752986	0.925487	1	A	RNF125	0.239	0.111
0.0675539	0.441018	1	A	ANKRD12	0.549	0.533
-0.0237929	0.528166	1	A	POLI	0.028	0.016
-0.00259574	0.575215	1	A	MIB1	0.014	0.002
-0.100228	0.093663	1	A	RIOK3	0.155	0.113
-0.0220524	0.566776	1	A	CSTF2	0.021	0.015
0.00053016	0.969014	1	A	VSIG1	0.028	0.024
0.00281855	0.313239	1	A	PSMD10	0.092	0.12
0.00434167	0.881308	1	A	TBL1X	0.028	0.015
0.0291751	0.393215	1	A	PGRMC1	0.042	0.049
0.00449166	0.947692	1	A	POLA1	0.035	0.02
0.0042022	0.617393	1	A	NKAP	0.127	0.029
0.0130023	1.30891e-05	0.0030719	A	NXT2	0.021	0.021
-0.00295545	0.187824	1	A	MCTS2P	0.014	0.005
-0.0842185	0.149385	1	A	ALG13	0.162	0.143
-0.0330768	0.424258	1	A	PRPS2	0.049	0.031
0.0133279	0.726566	1	A	MOSPD1	0.028	0.034
-0.00934678	0.0882064	1	A	AMMECR1	0.028	0.026
0.0164657	0.375669	1	A	WDR13	0.049	0.059
-0.0137684	0.297792	1	A	SUV39H1	0.014	0
0.059677	0.147865	1	A	XIAP	0.092	0.093
0.0109837	0.95459	1	A	STAG2	0.211	0.147
-0.0138414	0.747137	1	A	ATP11C	0.042	0.02
-0.0478583	0.244586	1	A	CCDC22	0.021	0.025
0.0735464	0.501349	1	A	PLP2	0.38	0.425
-0.0244462	0.668868	1	A	NAA10	0.113	0.129
-0.0196046	0.409936	1	A	ELF4	0.042	0.008
0.0307449	0.568582	1	A	RBBP7	0.254	0.252
-0.0904142	0.207198	1	A	PIM2	0.204	0.165
0.0202447	0.548911	1	A	PQBP1	0.12	0.147
-0.00493234	0.18322	1	A	PCSK1N	0.035	0.025
0.0407925	0.0800743	1	A	EMD	0.141	0.114
0.000597724	0.977158	1	A	TAZ	0.113	0.129
-0.0234688	0.960067	1	A	PGK1	0.634	0.828
-0.00519898	0.129841	1	A	MAGT1	0.085	0.059
-0.0137993	0.320007	1	A	SMS	0.042	0.033
-0.011967	0.305633	1	A	UBL4A	0.056	0.035
0.00734292	0.856429	1	A	EEA1	0.063	0.037
0.000120373	0.9838	1	A	RP2	0.014	0
-0.0236506	0.451767	1	A	CDK16	0.063	0.05
-0.0571599	0.420618	1	A	USP11	0.141	0.114
0.0137833	0.814773	1	A	HTATSF1	0.077	0.063
-0.097507	0.41933	1	A	TIMP1	0.254	0.347
-0.00374244	0.980709	1	A	PIN4	0.099	0.059
-0.00451518	0.789196	1	A	PORCN	0.042	0.047
-0.0294958	0.796928	1	A	MAGED2	0.148	0.157
0.00991287	0.88963	1	A	RBM3	0.5	0.581
0.00345083	0.995424	1	A	PBDC1	0.099	0.108
0.0582081	0.107209	1	A	GLA	0.07	0.08
0.00290954	0.986285	1	A	ARMCX3	0.042	0.037
0.0319814	0.648089	1	A	BEX4	0.141	0.149
-0.00551515	0.372909	1	A	NDFIP2	0.007	0.007
0.0506323	0.0621586	1	A	TNFSF13B	0.056	0.061
-0.0532005	0.107743	1	A	FNDC3A	0.063	0.024
-0.0527828	0.136727	1	A	CDADC1	0.028	0.027
0.00141807	0.670038	1	A	STK24	0.056	0.043
0.0225625	0.211737	1	A	DNAJC3	0.162	0.052
0.0379585	0.108934	1	A	ARHGEF7	0.077	0.051
-0.0048539	0.477345	1	A	FGF9	0.014	0.005
0.028579	0.295637	1	A	PARP4	0.134	0.06
-0.044608	0.272607	1	A	SUPT20H	0.113	0.067
-7.36741e-05	0.788776	1	A	MRPS31	0.106	0.088
0.00531966	0.93639	1	A	SLC25A15	0.021	0.025
0.0228867	0.515234	1	A	KPNA3	0.077	0.051
-0.00145135	0.575227	1	A	RGCC	0.162	0.157
0.00758272	0.883191	1	A	VWA8	0.035	0.022
0.00092046	0.720542	1	A	DGKH	0.042	0.002
0.00251872	0.0538684	1	A	KATNAL1	0.014	0.026
0.0079342	0.86015	1	A	INTS6	0.07	0.023
0.0732153	0.0462678	1	A	DHRS12	0.106	0.105
-0.00564089	0.742474	1	A	TSC22D1	0.028	0.017
-0.000356333	0.541113	1	A	CLN5	0.056	0.027
-0.0151438	0.732375	1	A	MGRN1	0.028	0.012
-0.0830147	0.26557	1	A	TRADD	0.19	0.158
-0.243535	0.00892703	0.55443	A	CORO1A	0.606	0.777
-0.00546389	0.742641	1	A	MAPK3	0.021	0.006
-0.0254804	0.38335	1	A	PHKB	0.077	0.031
-0.00881407	0.792984	1	A	LYRM1	0.063	0.052
-0.00912732	0.543514	1	A	NUTF2	0.169	0.165
-0.0222113	0.763855	1	A	NUP93	0.077	0.056
-0.0175322	0.721747	1	A	CENPT	0.232	0.144
0.030049	0.178589	1	A	NFAT5	0.085	0.039
-0.0496876	0.149069	1	A	LONP2	0.155	0.04
-0.0193687	0.0278139	0.952607	A	N4BP1	0.042	0.044
-0.0433076	0.652622	1	A	ARL2BP	0.162	0.152
-0.0111106	0.355886	1	A	PLLP	0.127	0.008
-0.0168923	0.321616	1	A	DHODH	0.014	0.011
-0.0492918	0.124361	1	A	CTCF	0.049	0.021
-0.0126791	0.914467	1	A	ACD	0.085	0.089
-0.0143109	0.301448	1	A	POLR2C	0.099	0.105
-0.00431943	0.0315267	1	A	ZNF821	0.007	0.013
-0.0204196	0.87028	1	A	USB1	0.077	0.094
-0.038522	0.537118	1	A	CYB5B	0.092	0.08
-0.0428381	0.311796	1	A	NME3	0.106	0.085
0.0910435	0.360477	1	A	PSMD7	0.303	0.37
0.0138367	0.562268	1	A	SETD6	0.085	0.029
0.00306292	0.920909	1	A	VAC14	0.028	0.033
-0.00510937	0.895054	1	A	TANGO6	0.021	0.016
0.00371248	0.5569	1	A	COG4	0.049	0.042
-0.0169157	0.0370791	1	A	SLC7A6OS	0.049	0.036
-0.0541106	0.109645	1	A	SLC7A6	0.085	0.049
0.00194369	0.966666	1	A	WDR59	0.056	0.033
-0.0240583	0.702312	1	A	MON1B	0.042	0.041
-0.00587416	0.861906	1	A	CMC2	0.134	0.137
-0.0481347	0.130379	1	A	AXIN1	0.049	0.022
0.0114093	0.0288849	0.968312	A	HCFC1R1	0.056	0.05
0.0192384	0.148246	1	A	NPRL3	0.049	0.027
-0.00264351	0.579796	1	A	MPG	0.106	0.109
-0.0258664	0.146905	1	A	HSDL1	0.007	0.008
0.00778788	0.812202	1	A	TAF1C	0.035	0.019
-0.0123404	0.064583	1	A	NAGPA	0.049	0.058
-0.0878009	0.353718	1	A	COTL1	0.331	0.348
0.0596514	0.152657	1	A	USP10	0.141	0.137
-0.0184811	0.503103	1	A	TSC2	0.049	0.031
-0.0216363	0.290909	1	A	ZNF500	0.014	0.008
0.0334261	0.0960142	1	A	NME4	0.092	0.074
0.00122236	0.926165	1	A	ABCC1	0.028	0.011
-9.90065e-05	0.626402	1	A	NOMO3	0.007	0
-0.00196514	0.52128	1	A	LMF1	0.014	0.015
-0.0202213	0.136955	1	A	NARFL	0.014	0.023
-0.00609642	0.48179	1	A	MTHFSD	0.007	0.006
0.00390452	0.416768	1	A	CLCN7	0.021	0.01
-0.0400849	0.0253815	0.911045	A	HAGHL	0.021	0.004
0.095943	0.163489	1	A	FAM173A	0.232	0.247
-0.0157441	0.215237	1	A	SLC7A5	0.014	0.002
-0.0563566	0.0460162	1	A	STUB1	0.099	0.076
0.0134351	0.373176	1	A	NUBP1	0.056	0.056
-0.0656612	0.217963	1	A	UBE2I	0.155	0.137
-0.0049172	0.567344	1	A	CAPN15	0.042	0.007
-0.0529825	0.123961	1	A	PIEZO1	0.07	0.058
-0.01596	0.480476	1	A	GSPT1	0.12	0.072
-0.0383628	0.0196061	0.809233	A	CLUAP1	0.042	0.024
-0.0135361	0.301468	1	A	UBFD1	0.007	0.001
0.02359	0.623246	1	A	ELOB	0.648	0.774
0.00237397	0.761111	1	A	GGA2	0.07	0.067
-0.0494981	0.169838	1	A	HMOX2	0.134	0.185
-0.0506746	0.309046	1	A	DNAJA3	0.049	0.046
0.0179026	0.368522	1	A	CORO7.PAM16	0.106	0.025
0.0256104	0.710294	1	A	BFAR	0.113	0.119
0.0213961	0.415042	1	A	RRN3P2	0.07	0.03
-0.0397639	0.626224	1	A	RBL2	0.352	0.179
0.00133347	0.849627	1	A	XYLT1	0.028	0.01
0.0476093	0.280477	1	A	PYCARD	0.113	0.124
-0.0323747	0.351181	1	A	MAZ	0.085	0.043
-0.0194385	0.632861	1	A	STX4	0.056	0.034
-0.0175666	0.768165	1	A	CDIPT	0.042	0.035
-0.0143301	0.729732	1	A	BCKDK	0.049	0.051
-0.0431631	0.447404	1	A	KAT8	0.049	0.049
0.000536507	0.89883	1	A	NOMO1	0.035	0.024
-0.0196405	0.530921	1	A	IL21R	0.056	0.024
-0.00220734	0.644351	1	A	CCP110	0.042	0.011
-0.0138761	0.757929	1	A	C16orf62	0.028	0.027
0.0142323	0.00665344	0.459677	A	RNF40	0.049	0.048
-0.00891645	0.881174	1	A	KNOP1	0.049	0.037
-0.0114268	0.163051	1	A	AAGAB	0.085	0.062
0.0135365	0.018395	0.789645	A	LACTB	0.021	0.021
0.0040557	0.716707	1	A	CSK	0.141	0.1
0.0124709	0.909379	1	A	HERC1	0.127	0.105
-0.00778359	0.942325	1	A	TRIP4	0.035	0.04
0.00256711	0.98381	1	A	MTFMT	0.028	0.024
0.106538	0.245348	1	A	RAB11A	0.246	0.34
-0.0130858	0.379283	1	A	RPAP1	0.028	0.019
0.00622423	0.0177949	0.779746	A	EHD4	0.028	0.02
-0.0183667	0.642198	1	A	TMEM87A	0.134	0.087
-0.023322	0.820187	1	A	ZNF106	0.148	0.102
0.0152213	0.558157	1	A	CEP152	0.028	0.022
-0.0379105	0.0862076	1	A	DTWD1	0.021	0.021
0.0120186	0.43488	1	A	GABPB1	0.141	0.068
-0.0378864	0.0119034	0.636865	A	DNAJC17	0.042	0.018
-0.0320071	0.409107	1	A	EIF3J	0.099	0.037
-0.0319863	0.401191	1	A	SPG11	0.092	0.053
-0.0065731	0.896111	1	A	VPS18	0.021	0.016
0.0175078	0.738247	1	A	BLOC1S6	0.127	0.067
-0.0327201	0.18203	1	A	SGK3	0.035	0.018
0.0290031	0.353024	1	A	CSPP1	0.056	0.047
-0.00366405	0.705826	1	A	BRF2	0.028	0.028
-0.0086205	0.658245	1	A	TRIM35	0.021	0.006
-0.00127677	0.72342	1	A	ZFAND1	0.077	0.072
0.00660494	0.517718	1	A	FZD3	0.021	0.011
-0.00248756	0.63386	1	A	INTS9	0.021	0.024
0.0568655	0.0306427	0.993261	A	RIPK2	0.085	0.069
-0.0102409	0.713121	1	A	NBN	0.035	0.029
0.0298256	0.664227	1	A	CPQ	0.07	0.078
-0.0383202	0.0881813	1	A	DECR1	0.134	0.113
-0.0172943	0.100907	1	A	IMPAD1	0.007	0
-0.0179051	0.0228064	0.864353	A	UBE2W	0.077	0.004
0.0177501	0.684818	1	A	IKBKB	0.092	0.06
0.0698793	0.0553993	1	A	RAB2A	0.239	0.239
0.0174662	0.312056	1	A	EIF3E	0.486	0.488
-0.0149104	0.791628	1	A	EMC2	0.021	0.022
0.00281852	0.908356	1	A	NDRG1	0.049	0.037
-0.0147432	0.483331	1	A	ARMC1	0.014	0.005
0.00150984	0.369121	1	A	SPAG1	0.049	0.01
-0.0277507	0.571691	1	A	CHRAC1	0.085	0.049
0.0453572	0.183976	1	A	NCALD	0.113	0.082
-0.0110538	0.31161	1	A	SNX16	0.007	0.001
-0.0318898	0.246535	1	A	UBR5	0.042	0.014
-0.0708127	0.132703	1	A	GSDMD	0.127	0.118
0.0255911	0.802342	1	A	TSTA3	0.099	0.114
-0.0566168	0.51165	1	A	EEF1D	0.866	1.542
-0.0537272	0.479891	1	A	INTS10	0.141	0.13
0.0302185	0.0795713	1	A	ERI1	0.042	0.04
0.13004	0.266929	1	A	LEPROTL1	0.704	1.054
0.00107239	0.97178	1	A	DCTN6	0.162	0.102
-0.0818869	0.0968903	1	A	R3HCC1	0.056	0.049
-0.00422821	0.988669	1	A	TNFRSF10A	0.134	0.074
-0.0211753	0.211097	1	A	UBXN8	0.007	0.007
-0.00178765	0.638872	1	A	PPP2CB	0.014	0.012
0.0131824	0.910851	1	A	ERICH1	0.155	0.125
0.018891	0.355005	1	A	KLHDC4	0.099	0.078
-0.00547288	0.355896	1	A	KCTD9	0.049	0.01
0.0213695	0.729006	1	A	ASAH1	0.12	0.096
0.0359781	0.130186	1	A	BNIP3L	0.162	0.148
-0.0196737	0.615673	1	A	MAN2B1	0.056	0.029
-0.0787547	0.100727	1	A	NUCB1	0.085	0.065
-0.0124378	0.353923	1	A	GYS1	0.021	0.006
-0.0171039	0.153501	1	A	MAP4K1	0.113	0.126
-0.0746446	0.425072	1	A	ECH1	0.239	0.299
-0.0187608	0.250769	1	A	HNRNPL	0.254	0.085
0.0183495	0.597497	1	A	NFKBIB	0.049	0.032
-0.0234572	0.276434	1	A	SARS2	0.028	0.03
-0.0444691	0.0152851	0.720464	A	SNRNP70	0.042	0.029
-0.0426503	0.143259	1	A	CLPTM1	0.113	0.073
-0.03031	0.370288	1	A	RELB	0.042	0.032
-0.0168293	0.179091	1	A	LIN7B	0.021	0.009
-0.0269324	0.371697	1	A	FCGRT	0.049	0.06
-0.0484047	0.554804	1	A	PIH1D1	0.092	0.11
-0.0222895	0.720852	1	A	ARHGEF18	0.113	0.068
-0.0482946	0.487762	1	A	PLEKHJ1	0.127	0.143
-0.0041325	0.114838	1	A	RNASEH2A	0.021	0.033
-0.0706165	0.309499	1	A	CD37	0.472	0.586
-0.0145012	0.71226	1	A	SF3A2	0.085	0.023
0.102652	0.386125	1	A	OAZ1	0.831	1.366
-0.0290349	0.593069	1	A	TRMT1	0.07	0.07
-0.0496641	0.294658	1	A	STX10	0.063	0.053
-0.032079	0.342405	1	A	TBC1D17	0.056	0.028
0.0534527	0.292447	1	A	CCDC130	0.127	0.136
0.047327	0.0532778	1	A	PTOV1	0.106	0.092
-0.0864284	0.310021	1	A	AES	0.599	0.453
0.0102625	0.916471	1	A	SGTA	0.077	0.059
-0.0472038	0.0756134	1	A	SNAPC2	0.007	0.004
-0.0398193	0.819613	1	A	C19orf53	0.38	0.487
-0.0759273	0.0113763	0.62539	A	TIMM44	0.028	0.01
-0.0393102	0.0860961	1	A	IL27RA	0.099	0.04
0.0436909	0.593401	1	A	VRK3	0.155	0.159
-0.0197733	0.856893	1	A	FAM32A	0.155	0.156
-0.0216054	0.487939	1	A	PPP6R1	0.092	0.044
-0.00835796	1.83438e-09	1.09204e-06	A	MED26	0.028	0.002
-0.00599029	0.0618085	1	A	OLFM2	0.007	0
-0.0218145	0.722116	1	A	RASAL3	0.12	0.064
0.0117202	0.843055	1	A	AKAP8	0.077	0.053
0.0013893	0.19456	1	A	ILVBL	0.014	0.017
-0.0265367	0.228585	1	A	ZNF419	0.007	0.002
0.110235	0.0177943	0.779746	A	POP4	0.12	0.18
-0.0190954	0.300451	1	A	URI1	0.049	0.01
-0.017198	0.913534	1	A	PDCD5	0.211	0.248
0.0156014	0.113436	1	A	ANKRD27	0.035	0.026
-0.0602035	0.06273	1	A	RPS16	1	2.165
-0.0266788	0.570299	1	A	TIMM50	0.035	0.037
0.0635984	0.581283	1	A	FBL	0.261	0.301
-0.0494487	0.474058	1	A	GPI	0.254	0.274
-0.0375125	0.135737	1	A	AKT2	0.085	0.02
-0.0377016	0.407073	1	A	PLD3	0.127	0.149
0.00833409	0.894528	1	A	PIAS4	0.035	0.033
-0.0152262	0.890954	1	A	CCDC94	0.063	0.063
-0.0419745	0.390233	1	A	TBCB	0.261	0.385
-0.0422837	0.0590676	1	A	POLR2I	0.197	0.276
-0.0371537	0.18477	1	A	PRKD2	0.07	0.048
-0.00392927	0.723426	1	A	CCDC9	0.021	0.008
0.0364353	0.53215	1	A	HNRNPUL1	0.338	0.174
-0.00541699	0.798986	1	A	FZR1	0.021	0.014
-0.00387495	0.820727	1	A	TGFB1	0.092	0.016
-0.0175176	0.114055	1	A	ATP5SL	0.028	0.047
-0.0382076	0.0933646	1	A	PLIN3	0.007	0.001
-0.0239095	0.322264	1	A	MRPL4	0.085	0.079
-0.00679007	0.37197	1	A	CD79A	0.007	0.007
0.0294373	0.697575	1	A	RPS19	1	2.462
-0.096242	0.268328	1	A	NOP53	0.577	0.705
0.225704	0.0138786	0.687118	A	NKG7	0.57	0.916
-0.0289256	0.544063	1	A	ETFB	0.127	0.132
0.0363874	0.488828	1	A	BABAM1	0.204	0.263
-0.0285189	0.244056	1	A	TYK2	0.014	0.007
-0.125219	0.126171	1	A	CDC37	0.261	0.257
0.0273042	0.780446	1	A	NAPA	0.239	0.224
0.0594558	0.514046	1	A	RABAC1	0.359	0.457
-0.00926605	0.712105	1	A	ATP1A3	0.014	0
0.00432075	0.699924	1	A	KDELR1	0.092	0.072
-0.0017617	0.832354	1	A	CYTH2	0.063	0.072
-0.00084984	0.941411	1	A	GRWD1	0.049	0.038
0.0211096	0.860974	1	A	CARD8	0.19	0.134
-0.040562	0.118429	1	A	LIG1	0.014	0.016
-0.0184992	1.01282e-06	0.000336653	A	DBP	0.007	0.003
-0.0159643	0.939274	1	A	TMEM205	0.106	0.129
-0.00425043	0.661656	1	A	CAPS	0.014	0.004
-0.0158003	0.835426	1	A	BCAT2	0.049	0.042
-0.0833282	0.220691	1	A	PPP2R1A	0.19	0.177
-0.00752031	0.556961	1	A	TNPO2	0.014	0.002
0.0688012	0.496186	1	A	WDR83OS	0.31	0.416
-0.00427757	0.910196	1	A	GCDH	0.049	0.044
-0.0384261	0.268173	1	A	DNASE2	0.035	0.029
-0.0144817	0.743788	1	A	LENG1	0.085	0.036
-0.00812706	0.898139	1	A	PRPF31	0.113	0.122
-0.032803	0.0802585	1	A	TFPT	0.028	0.027
-0.0041894	0.384533	1	A	JAK3	0.197	0.043
-0.0548068	0.208585	1	A	RPL18A	0.979	0.603
-0.0303909	0.45521	1	A	ARRDC2	0.085	0.038
-0.0184467	0.00856601	0.544124	A	RAB3A	0.014	0.002
-0.0765776	0.0535151	1	A	ISYNA1	0.014	0.014
-0.00493944	0.690898	1	A	ELL	0.014	0.008
0.00181017	0.636066	1	A	CRTC1	0.035	0.021
-0.00176625	0.950113	1	A	COPE	0.401	0.44
-0.00582948	0.862475	1	A	DDX49	0.063	0.069
0.0033857	0.968156	1	A	ARMC6	0.028	0.023
-0.0559342	0.720773	1	A	TMEM147	0.176	0.27
-0.0503273	0.0477782	1	A	USF2	0.056	0.016
-0.0621514	0.366307	1	A	LSR	0.148	0.115
0.0700528	0.211395	1	A	KXD1	0.246	0.247
0.00855338	0.85661	1	A	FKBP8	0.169	0.055
-0.0494381	0.0898145	1	A	SUGP1	0.035	0.02
0.0250235	0.3326	1	A	ZNF14	0.056	0.043
-0.0134514	0.562773	1	A	PBX4	0.049	0.026
-0.0162911	4.69866e-13	4.24759e-10	A	GSK3A	0.007	0
0.0342203	0.344614	1	A	ATP13A1	0.085	0.067
-0.00280144	0.384695	1	A	ZNF574	0.014	0.011
-0.00824452	0.89106	1	A	SIPA1L3	0.014	0.012
-0.016085	0.423994	1	A	ZNF85	0.007	0.004
0.0112629	0.381643	1	A	ETHE1	0.077	0.119
0.136263	0.0183742	0.789645	A	AVL9	0.211	0.229
-0.0205782	0.612118	1	A	GTPBP10	0.028	0.023
-0.0207203	0.216898	1	A	CDK6	0.092	0.079
0.0767005	0.245905	1	A	PMPCB	0.19	0.228
0.00798643	0.601872	1	A	DNAJC2	0.127	0.11
-0.0326042	0.336735	1	A	BET1	0.035	0.019
-0.00511303	0.89016	1	A	NAMPT	0.056	0.02
-0.0343299	0.690194	1	A	TWISTNB	0.12	0.103
-0.016186	0.490568	1	A	PIK3CG	0.028	0.02
0.0316515	0.743477	1	A	HBP1	0.232	0.204
-0.00490113	0.433319	1	A	DUS4L	0.035	0.011
0.00295633	0.38411	1	A	SP4	0.035	0.017
-0.021712	0.110479	1	A	WDR91	0.007	0.001
-0.030854	0.00907262	0.559203	A	CBLL1	0.19	0.263
0.0128119	0.533213	1	A	MTPN	0.169	0.139
-0.0182732	0.288861	1	A	MPP6	0.007	0
0.018784	0.130013	1	A	ZC3HAV1	0.338	0.149
0.00554062	0.588311	1	A	OGDH	0.176	0.12
-0.0159558	0.0960177	1	A	ADAP1	0.014	0.005
-0.0138234	0.707089	1	A	H2AFV	0.176	0.147
-0.0193709	0.572711	1	A	LMBR1	0.092	0.073
-0.0225668	0.531332	1	A	NHP2P1	0.12	0.057
-0.0267992	0.493411	1	A	DNAJB6	0.261	0.108
-0.0194812	0.419968	1	A	BRAT1	0.028	0.008
0.118886	0.279445	1	A	SSBP1	0.401	0.513
-0.0466319	0.265539	1	A	HIBADH	0.028	0.028
0.108593	0.107312	1	A	TAX1BP1	0.43	0.41
0.0253185	0.0825777	1	A	CHN2	0.028	0.036
0.000130708	0.918177	1	A	ABHD11	0.035	0.045
0.0164614	0.729627	1	A	GARS	0.085	0.072
0.0178416	0.465518	1	A	NSUN5P2	0.092	0.04
-0.000383453	0.896773	1	A	CASP2	0.092	0.022
0.0413471	0.480815	1	A	CHCHD2	0.606	0.73
-0.0346782	0.298401	1	A	HSPB1	0.225	0.104
-0.0201325	0.658267	1	A	PDAP1	0.141	0.056
0.131321	0.0922318	1	A	BUD31	0.296	0.361
0.00848183	0.675254	1	A	PTCD1	0.042	0.017
-0.00581521	0.00124793	0.142334	A	CYP3A5	0.014	0.002
-0.0222134	0.565607	1	A	ZKSCAN1	0.099	0.03
-0.0226635	0.249989	1	A	EIF3B	0.063	0.033
-0.0240555	0.399719	1	A	NUDT1	0.049	0.075
0.028648	0.131343	1	A	TAF6	0.099	0.093
0.010913	0.292662	1	A	WASL	0.063	0.025
0.00460673	0.0986944	1	A	AIMP2	0.028	0.039
-0.0190663	0.768667	1	A	MOSPD3	0.049	0.04
-0.0254521	0.256007	1	A	RBM28	0.021	0.011
-0.01918	0.167003	1	A	USP42	0.035	0.004
-0.0159185	0.848948	1	A	IMPDH1	0.07	0.054
0.00173842	0.158896	1	A	AGFG2	0.014	0.013
0.0243705	0.859883	1	A	LSM5	0.211	0.222
0.000185743	0.872583	1	A	AP1S1	0.021	0.016
-0.0158992	0.892098	1	A	C1GALT1	0.07	0.062
-0.0366244	0.00990312	0.589549	A	PLOD3	0.021	0.011
-0.0132907	0.738618	1	A	RPA3	0.148	0.117
-0.0214784	0.462126	1	A	ZNHIT1	0.211	0.191
0.0119279	0.608723	1	A	GLCCI1	0.056	0.03
-0.0207445	0.370028	1	A	PHF14	0.056	0.016
-0.016255	0.166326	1	A	NRF1	0.021	0.02
0.0288875	0.141868	1	A	TMEM106B	0.077	0.052
0.0125052	0.32141	1	A	CEP41	0.021	0.026
0.0165806	0.642922	1	A	ZNF862	0.042	0.032
-0.0188464	0.611634	1	A	ANKMY2	0.028	0.02
0.0103412	0.79963	1	A	ACTR3C	0.035	0.033
0.00904161	0.440894	1	A	AHR	0.063	0.011
-0.0779207	0.138459	1	A	CHCHD3	0.866	0.314
-0.0203755	0.0708729	1	A	GIMAP2	0.127	0.147
0.0480564	0.580557	1	A	PSMA2	0.303	0.323
0.0328803	0.190394	1	A	MRPL32	0.085	0.083
-0.0520538	0.384087	1	A	COA1	0.106	0.102
-0.041888	0.347767	1	A	BLVRA	0.021	0.026
-0.0128116	0.677297	1	A	URGCP	0.014	0.012
0.0290238	0.586375	1	A	TMEM248	0.113	0.093
0.0113177	0.599639	1	A	STAG3L4	0.07	0.055
-0.0143063	0.59836	1	A	RHEB	0.049	0.029
-0.0187697	0.481153	1	A	PRKAG2	0.049	0.018
-0.0135965	0.6488	1	A	POLD2	0.056	0.069
0.0537367	0.179952	1	A	BCL7B	0.113	0.098
-0.0282322	0.290593	1	A	YKT6	0.049	0.045
0.0170439	0.37098	1	A	EIF4H	0.324	0.248
-0.00633351	7.16375e-06	0.00184056	A	FKTN	0.007	0.009
-0.0143231	0.0409241	1	A	SPIN1	0.07	0.038
0.060597	0.275023	1	A	NMRK1	0.204	0.185
-0.0108799	0.638944	1	A	TMEM245	0.085	0.042
-0.00548908	0.113617	1	A	MEGF9	0.007	0.005
0.00725617	0.098478	1	A	TRIM14	0.085	0.085
-0.000240033	0.73392	1	A	CORO2A	0.035	0.012
0.00807034	0.777951	1	A	TGFBR1	0.035	0.016
0.0144608	0.976672	1	A	SEC61B	0.324	0.411
-0.0246087	0.576413	1	A	TLE4	0.134	0.056
-0.0834522	0.0456559	1	A	AKNA	0.169	0.084
0.0398054	0.650856	1	A	TNFSF8	0.275	0.266
-0.0133689	0.307193	1	A	ENG	0.007	0
-0.0178025	0.367237	1	A	AK1	0.035	0.009
0.00306768	0.360253	1	A	CDC37L1	0.092	0.082
0.0131556	0.0107864	0.603841	A	RLN2	0.021	0.017
0.0189873	0.875662	1	A	PLGRKT	0.092	0.106
-0.00839159	0.172872	1	A	TBC1D13	0.035	0.03
-0.0281793	0.367634	1	A	RIC1	0.056	0.02
0.0332878	0.410103	1	A	KDM4C	0.162	0.094
-0.116729	0.0509511	1	A	DOCK8	0.246	0.15
0.00513499	0.0806162	1	A	FUBP3	0.021	0.015
0.0219955	0.132106	1	A	CREB3	0.063	0.074
-0.00925982	0.0170515	0.766468	A	RGP1	0.028	0.002
-0.00430404	0.551235	1	A	DDX58	0.077	0.026
-0.125028	0.34561	1	A	EDF1	0.465	0.658
-0.00489029	0.871075	1	A	BAG1	0.092	0.099
0.00619785	0.425467	1	A	RAPGEF1	0.07	0.02
-0.0977005	0.01743	0.775159	A	NPDC1	0.035	0.027
0.00781362	0.864445	1	A	SETX	0.127	0.041
-0.0014597	0.973469	1	A	ABCA2	0.085	0.044
-0.00665124	0.885044	1	A	UBE2R2	0.042	0.015
-0.0416288	0.223361	1	A	EXOSC3	0.028	0.018
-0.0246777	0.089679	1	A	ZFAND5	0.148	0.127
-0.0116406	0.398785	1	A	CCNJ	0.014	0
0.0199541	0.736866	1	A	GATA3	0.232	0.17
0.0419549	0.583173	1	A	HPS1	0.232	0.275
-0.0139229	0.37247	1	A	PHYH	0.042	0.011
-0.00123751	0.621963	1	A	RAB11FIP2	0.021	0.006
-0.00522502	0.832942	1	A	ERLIN1	0.014	0.008
-0.0656054	0.144106	1	A	EIF3A	0.176	0.083
-0.0141276	0.634992	1	A	CUBN	0.028	0.016
-0.0151567	0.533025	1	A	TRDMT1	0.035	0.02
-0.064725	0.019575	0.809233	A	DDX50	0.141	0.035
0.0185788	0.465663	1	A	MAPK8	0.07	0.045
0.000961524	0.60884	1	A	SEC23IP	0.063	0.04
0.0357555	0.0513738	1	A	ATE1	0.113	0.066
-0.00185325	0.644183	1	A	NSMCE4A	0.127	0.112
0.00332642	0.776153	1	A	PLEKHA1	0.134	0.077
-0.00593695	0.687203	1	A	CDH23	0.021	0.007
-0.102422	0.16512	1	A	VSIR	0.317	0.316
-0.00956546	0.417222	1	A	SPOCK2	0.352	0.208
-0.0448716	0.0633223	1	A	MICU1	0.07	0.045
0.00527062	0.855895	1	A	PPP3CB	0.028	0.015
0.0378251	0.272102	1	A	CCSER2	0.254	0.182
0.0381509	0.464678	1	A	LIPA	0.148	0.12
-0.00692595	0.245903	1	A	LZTS2	0.007	0.007
-0.0157786	0.117821	1	A	SFXN3	0.049	0.02
-0.0122052	0.641541	1	A	FBXW4	0.042	0.026
0.0115326	0.232345	1	A	NPM3	0.028	0.037
-0.0195296	0.225504	1	A	TNKS2	0.127	0.015
-0.013844	0.544716	1	A	GBF1	0.063	0.011
0.0196673	0.733669	1	A	FBXL15	0.12	0.112
-0.0101623	0.272112	1	A	CUEDC2	0.106	0.102
-0.0357023	0.0843286	1	A	ANKRD26	0.014	0.006
0.0176963	0.255832	1	A	ACBD5	0.056	0.031
0.0171088	0.650769	1	A	LHPP	0.07	0.055
0.00777553	0.696688	1	A	LARP4B	0.099	0.049
-0.0320686	0.577545	1	A	GTPBP4	0.092	0.067
0.0192267	0.529674	1	A	EDRF1	0.092	0.045
-0.0146946	0.739742	1	A	BCCIP	0.225	0.174
0.00709536	0.763649	1	A	MTPAP	0.077	0.026
0.012642	0.739665	1	A	PITRM1	0.085	0.054
0.091438	0.201135	1	A	STN1	0.19	0.219
0.0133244	0.778717	1	A	MAP3K8	0.063	0.045
-0.0366969	0.666487	1	A	GLRX3	0.106	0.099
0.0196297	0.765682	1	A	FAM208B	0.063	0.053
0.00967516	0.920015	1	A	XPNPEP1	0.077	0.083
-0.0626088	0.21585	1	A	SMC3	0.169	0.127
-0.00935343	0.949644	1	A	SHOC2	0.127	0.086
0.0258162	0.602793	1	A	TFAM	0.113	0.088
-0.0279504	0.0905426	1	A	CCDC6	0.021	0.003
-0.00995564	0.908702	1	A	CUL2	0.07	0.04
-0.0215155	0.0594889	1	A	CCNY	0.007	0.001
-0.00435959	0.669267	1	A	UBE2S	0.014	0.002
-0.145305	0.0307855	0.996568	A	RPL28	0.937	1.548
-0.00355852	0.7829	1	A	PPIF	0.021	0.02
-0.024725	0.300283	1	A	TSPAN14	0.218	0.129
0.00547822	0.916754	1	A	NUFIP2	0.07	0.027
-0.0292514	0.252664	1	A	GIT1	0.042	0.008
-0.0444679	0.0340952	1	A	RPL19	1	2.177
-0.011473	0.214504	1	A	FBXL20	0.049	0.008
-0.0206617	0.591786	1	A	UBTF	0.056	0.021
-0.00274697	0.988616	1	A	PSMD3	0.049	0.025
-0.0319512	0.358228	1	A	CASC3	0.092	0.031
-0.00869343	0.470393	1	A	RGS9	0.028	0.013
-0.00390759	0.593502	1	A	RNF43	0.007	0
0.0773772	0.110727	1	A	RAD51C	0.106	0.13
0.0186175	0.639083	1	A	MTMR4	0.035	0.03
0.0266776	0.266159	1	A	TRIM37	0.063	0.043
0.0100079	0.833028	1	A	DHX40	0.049	0.033
-0.0213362	0.407714	1	A	TUBD1	0.021	0.015
-0.037936	0.427411	1	A	KPNB1	0.099	0.053
0.0101163	0.488206	1	A	GOSR2	0.077	0.089
-0.00944863	0.613495	1	A	PNPO	0.007	0.005
0.0253663	0.387971	1	A	RPS6KB1	0.063	0.056
-0.0309322	0.222269	1	A	CDK5RAP3	0.204	0.221
-0.0143089	0.676286	1	A	CBX1	0.028	0.013
-0.069403	0.0578004	1	A	PIGL	0.028	0.039
0.00349891	0.92223	1	A	CAMTA2	0.056	0.036
-0.0322001	0.227902	1	A	MED13	0.092	0.023
0.0660231	0.295386	1	A	PFN1	0.993	1.532
0.0243188	0.699834	1	A	RNF167	0.261	0.212
-0.0399285	0.470509	1	A	SLC25A11	0.056	0.068
-0.0112638	0.257001	1	A	RAI1	0.035	0.011
0.0248309	0.611228	1	A	NUP88	0.085	0.087
0.0378994	0.828872	1	A	C1QBP	0.31	0.345
0.00419174	0.416337	1	A	BLMH	0.063	0.066
0.000622555	0.723166	1	A	CPD	0.049	0.028
0.0178228	0.629207	1	A	GOSR1	0.092	0.103
-0.00325778	0.834896	1	A	CCDC47	0.049	0.057
-0.00558967	0.737052	1	A	MED31	0.042	0.027
0.031267	0.615849	1	A	DRG2	0.113	0.108
0.00640146	0.932051	1	A	FTSJ3	0.042	0.024
-0.0130422	0.903028	1	A	AKAP10	0.085	0.069
0.0309891	0.516291	1	A	ICAM2	0.225	0.283
-0.0359872	0.325119	1	A	SYNGR2	0.211	0.288
-0.0143414	0.807176	1	A	UTP6	0.035	0.027
0.117656	0.14553	1	A	DDX5	0.937	1.393
[truncated: 32,454 more rows]
