# Supplementary material for: Central memory T cells with key TCR repertoires and gene expression profiles dominate influenza CD8+ T cell pools across the human lifespan
Source: Proc Natl Acad Sci U S A. 2025 Jul 22;122(30):e2501167122. doi: 10.1073/pnas.2501167122 (PMC12318230; doi:10.1073/pnas.2501167122)
Supplement: Supplementary file 7 — Dataset S06 (XLSX) [file pnas.2501167122.sd06.xlsx]

## Sheet: Dataset S5
Dataset S5 Customised gene signatures for T cell phenotypes
CD8 EM	CD8 cytotoxic	NK-like cytotoxicity	nk_like_activating	Stress
GZMK	APOBEC3C	C1orf56	C1orf56	BAG3
NKG7	B2M	CCL3	CCL3	BLOC1S5-TXNDC5
DUSP2	BLNK	CCL4	CCL4	CALU
CST7	BLNK	CCL5	CD3D	DNAJB1
CXCR4	CCL3	CD160	CD8A	DUSP1
GZMH	CCL4	CD244	CD8B	EGR1
GZMM	CCL5	CD247	CXCL1	FOS
SH2D1A	CD8A	CD3D	EGR2	FOSB
KLRG1	CD8B	CTSW	FCER1G	HIF1A
HCST	CSF1	CXCL1	FCGR3A	HSP90AA1
IFNG	CST7	EGR2	GNLY	HSP90AB1
CCL4	FASLG	FCER1G	IL2RA	HSP90AB2P
APOBEC3G	GNLY	FCGR3A	IRF4	HSP90AB3P
CMC1	GZMA	FCRL6	KLRC2	HSP90B1
ITGB2	GZMB	GNLY	KLRD1	HSPA1A
SAMD3	GZMH	HOPX	KLRF1	HSPA1B
CTSW	GZMK	ID2	KLRK1	HSPA6
LYST	HLA-C	IFNG	LYZ	HSPB1
DTHD1	IFNG	IL18RAP	NCAM1	HSPH1
TNFSF9	ITGAM	IL2RA	NCR1	IER2
CCL5	KLRF1	IL2RB	NCR2	JUN
CRTAM	KLRG1	IRF4	NCR3	JUNB
CD8A	KLRK1	KIR2DL3	NKG7	NFKBIA
CCL4L2	LYST	KIR3DL2	SIGLEC7	NFKBIZ
LYAR	NKG7	KLRB1	ZEB2	RGS2
CD81	PRF1	KLRC1		SLC2A3
GZMA	TGFB1	KLRC2		SOCS3
PTPRC	TNF	KLRC3		UBC
TUBA4A	ZEB2	KLRC4		ZFAND2A
CD8B		KLRD1		ZFP36
LITAF		KLRD1		ZFP36L1
EOMES		KLRF1
S100A10		KLRK1
GIMAP7		LYZ
ARPC5L		NCAM1
GZMB		NCR1
ZEB2		NCR2
		NCR3
		NKG7
		PRF1
		PTPN4
		SIGLEC7
		TNFAIP3
		ZEB2
